# Supplementary material for: Determinants of early neonatal mortality (hospital based retrospective cohort study in Somali region of Ethiopia)
Source: Sci Rep. 2023 Jan 20;13:1114. doi: 10.1038/s41598-023-28357-x (PMC9859816; doi:10.1038/s41598-023-28357-x)
Supplement: Supplementary file 1 — Supplementary Information. [file 41598_2023_28357_MOESM1_ESM.csv]

start	end	Sexofthebaby	AdmissionDate	AdmissionWeight	Temperature	Respiratoryrate	ApicalHeartrate	GestationalageWeeks	DeliveryDate	Modeofdelivery	VAR00001	Placeofdelivery	APGARScore_A	BirthWeight	PIHCT	Hepatitis	HepatitisC	VDRL	Maternalstatus	Admissionproblem	AdmissionproblemPrematurity	AdmissionproblemLBW	AdmissionproblemSepsis	AdmissionproblemRDS	AdmissionproblemPerinatalAsphyxia	AdmissionproblemCong.Malformation	AdmissionproblemOther	Managementgiven	ManagementgivenContinuousairwaypressure	ManagementgivenResuscitation	ManagementgivenKMC	ManagementgivenAntibiotics	ManagementgivenAnticonvulsants	ManagementgivenPhototherapy	ManagementgivenGlucose	ManagementgivenOxygen	ManagementgivenBloodtransfusion	ManagementgivenIncubator	ManagementgivenOther	DischargeDate_A	Dischargeweight	Dischargestatus	Afterresuscitation	IfdeadAgeindays	Causeofdeath	VAR00002	Lengthofstay	AdmissionDateandtime	Deliverydateandtime
	2021-04-15T22:03:52.306+03:00	1	200613	2650	37	62	149	39	200913	Spontaneous		Referred from Other	2	2650	Negative	Negative	Negative	Negative	Alive	Perinatal Asphyxia Other	0	0	0	0	1	0	1	KMC Oxygen Glucose	0	0	1	0	0	0	1	1	0	0	0	210613	2620	Dead	Dead	1	Prenatal Asphyxia		1
	2021-04-12T19:20:14.188+03:00	0	130113	970	37.4	41	135	28	130113	Spontaneous		Same facility	3	970	Negative	Negative	Negative	Negative	Alive	Prematurity Perinatal Asphyxia RDS	1	0	0	1	1	0	0	Resuscitation Antibiotics Glucose Oxygen	0	1	0	1	0	0	1	1	0	0	0	140113	970	Dead	Dead	1	Prenatal Asphyxia		1
	2021-04-09T20:05:28.713+03:00	0	161112	2850	35.3	22	107	38	161112	CS		Same facility	6	2850	Negative	Negative	Negative	Negative	Dead	Sepsis Perinatal Asphyxia	0	0	1	0	1	0	0	Resuscitation Antibiotics Anticonvulsants Glucose Oxygen	0	1	0	1	1	0	1	1	0	0	0	171112	2835	Dead	Dead	1	Prenatal Asphyxia		1
	2021-04-09T21:01:19.434+03:00	0	211112	3325	35.1	62	167	39	211112	Instrumental		Same facility	5	3325	Negative	Negative	Negative	Negative	Alive	Perinatal Asphyxia	0	0	0	0	1	0	0	Resuscitation Antibiotics Glucose Oxygen	0	1	0	1	0	0	1	1	0	0	0	221112	3305	Dead	Dead	2	Prenatal Asphyxia		1
	2021-04-14T13:51:32.526+03:00	0	4313	2405	34	0	54	38	4313	Spontaneous		Same facility	2	2405	Negative	Negative	Negative	Negative	Alive	Sepsis Perinatal Asphyxia Other	0	0	1	0	1	0	1	Antibiotics Anticonvulsants Resuscitation Glucose Oxygen	0	1	0	1	1	0	1	1	0	0	0	5313	2365	Dead	Dead	1	Prenatal Asphyxia		2
	2021-04-13T14:57:48.842+03:00	0	30213	2930	35.4	62	141	38	30213	CS		Same facility	4	2930	Negative	Negative	Negative	Negative	Alive	RDS Sepsis	0	0	1	1	0	0	0	Antibiotics Oxygen Glucose	0	0	0	1	0	0	1	1	0	0	0	40213	2910	Dead	Dead	1	Sepsis		2
	2021-04-15T07:32:45.667+03:00	1	18513	2560	34	48	131	38	18513	Spontaneous		Same facility	6	2560	Negative	Negative	Negative	Negative	Alive	Sepsis Other	0	0	1	0	0	0	1	Antibiotics Glucose Oxygen	0	0	0	1	0	0	1	1	0	0	0	20513	2745	Dead	Dead	2	Cong.Malformation		2
	2021-04-15T07:18:42.409+03:00	1	13513	2130	34.5	38	152	39	13513	Spontaneous		Same facility	6	2130	Negative	Negative	Negative	Negative	Alive	Sepsis RDS Other	0	0	1	1	0	0	1	Antibiotics Glucose Oxygen	0	0	0	1	0	0	1	1	0	0	0	15513	2125	Dead	Dead	2	Other		2
	2021-04-14T14:07:32.116+03:00	1	9313	1330	32	28	102	0	2313	Spontaneous		Referred from Other	0	0	Negative	Negative	Negative	Negative	Alive	Sepsis	0	0	1	0	0	0	0	Antibiotics	0	0	0	1	0	0	0	0	0	0	0	11313	1315	Dead	Dead	2	Prematurity		2
	2021-04-12T07:10:44.811+03:00	0	51312	1560	37.1	50	131	33	51312	Spontaneous		Same facility	3	1560	Negative	Negative	Negative	Negative	Alive	Prematurity LBW RDS	1	1	0	1	0	0	0	Antibiotics Anticonvulsants Glucose Oxygen	0	0	0	1	1	0	1	1	0	0	0	7113	1480	Dead	Dead	2	Prematurity		2
	2021-04-15T07:49:18.553+03:00	0	24513	1470	35.5	42	152	132	24513	Spontaneous		Same facility	4	1470	Negative	Negative	Negative	Negative	Alive	Prematurity RDS	1	0	0	1	0	0	0	Continuous airway pressure Antibiotics Glucose Oxygen	1	0	0	1	0	0	1	1	0	0	0	26513	1420	Dead	Dead	2	Prematurity		2
	2021-04-09T20:01:06.811+03:00	1	171112	1310	34.6	35	123	33	171112	Spontaneous		Same facility	4	1310	Negative	Negative	Negative	Negative	Dead	Prematurity RDS	1	0	0	1	0	0	0	Antibiotics Glucose Oxygen	0	0	0	1	0	0	1	1	0	0	0	191112	1300	Dead	Dead	2	Prematurity		2
	2021-04-14T22:47:08.592+03:00	1	29413	1230	35.1	42	130	32	29413	Spontaneous		Same facility	4	1230	Negative	Negative	Negative	Negative	Alive	Prematurity RDS Other	1	0	0	1	0	0	1	Antibiotics Glucose Oxygen	0	0	0	1	0	0	1	1	0	0	0	1513	1150	Dead	Dead	2	Prematurity		2
	2021-04-14T16:31:00.010+03:00	0	21313	1205	33	48	124	34	21313	Spontaneous		Same facility	5	1205	Negative	Negative	Negative	Negative	Alive	Prematurity RDS Other	1	0	0	1	0	0	1	KMC Antibiotics Glucose Oxygen	0	0	1	1	0	0	1	1	0	0	0	23313	1195	Dead	Dead	2	Prematurity		2
	2021-04-14T22:32:59.790+03:00	1	25413	1185	36.2	57	136	39	25413	CS		Same facility	5	1185	Negative	Negative	Negative	Negative	Alive	Prematurity Sepsis RDS	1	0	1	1	0	0	0	Antibiotics Glucose Oxygen	0	0	0	1	0	0	1	1	0	0	0	29413	1525	Dead	Dead	2	Prematurity		2
	2021-04-15T23:25:58.899+03:00	1	70713	1410	35.6	40	154	34	70713	Spontaneous		Same facility	6	1410	Negative	Negative	Negative	Negative	Alive	Prematurity Sepsis Other	1	0	1	0	0	0	1	KMC Antibiotics Oxygen Glucose	0	0	1	1	0	0	1	1	0	0	0	90713	1390	Dead	Dead	2	Prematurity		2
	2021-04-12T01:03:02.451+03:00	1	271212	1690	36.3	33	118	28	271212	Spontaneous		Referred from Other	6	1690	Negative	Negative	Negative	Negative	Alive	Prematurity LBW	1	1	0	0	0	0	0	Continuous airway pressure Antibiotics Glucose Oxygen Incubator	1	0	0	1	0	0	1	1	0	1	0	291212	1670	Dead	Dead	2	Prematurity		2
	2021-04-14T16:32:24.757+03:00	1	21313	2055	34.8	43	126	34	21313	Spontaneous		Same facility	6	2025	Negative	Negative	Negative	Negative	Alive	Prematurity LBW RDS	1	1	0	1	0	0	0	KMC Antibiotics Glucose Oxygen	0	0	1	1	0	0	1	1	0	0	0	23313	2040	Dead	Dead	2	Prematurity		2
	2021-04-11T15:48:13.219+03:00	0	101212	2730	34.5	29	130	38	101212	Spontaneous		Same facility	0	2730	Negative	Negative	Negative	Negative	Alive	RDS Perinatal Asphyxia	0	0	0	1	1	0	0	Antibiotics Oxygen Glucose	0	0	0	1	0	0	1	1	0	0	0	121212	2730	Dead	Dead	2	Prenatal Asphyxia		2
	2021-04-14T14:26:58.883+03:00	1	11313	3300	35.2	54	129	39	11313	Spontaneous		Same facility	2	3308	Positive	Negative	Negative	Negative	Alive	RDS Perinatal Asphyxia Other	0	0	0	1	1	0	1	Resuscitation Anticonvulsants Antibiotics Glucose Oxygen	0	1	0	1	1	0	1	1	0	0	0	13313	3220	Dead	Dead	2	Prenatal Asphyxia		2
	2021-04-14T16:53:23.327+03:00	1	25313	2820	35.3	23	49	38	55313	Spontaneous		Same facility	2	2800	Negative	Negative	Negative	Negative	Alive	Sepsis RDS Perinatal Asphyxia Other	0	0	1	1	1	0	1	Resuscitation Antibiotics Anticonvulsants Glucose Oxygen	0	1	0	1	1	0	1	1	0	0	0	27313	2735	Dead	Dead	2	Prenatal Asphyxia		2
	2021-04-09T21:12:59.004+03:00	0	231112	3015	33.1	61	130	39	231112	Spontaneous		Same facility	3	3015	Negative	Negative	Negative	Negative	Dead	Perinatal Asphyxia	0	0	0	0	1	0	0	Resuscitation Antibiotics Anticonvulsants Oxygen Glucose	0	1	0	1	1	0	1	1	0	0	0	251112	3000	Dead	Dead	2	Prenatal Asphyxia		2
	2021-04-14T22:17:22.785+03:00	1	20413	2995	35.1	0	74	38	20413	Spontaneous		Same facility	3	2885	Negative	Negative	Negative	Negative	Alive	Perinatal Asphyxia Other	0	0	0	0	1	0	1	Resuscitation Antibiotics Anticonvulsants Glucose Oxygen	0	1	0	1	1	0	1	1	0	0	0	22413	2930	Dead	Dead	2	Prenatal Asphyxia		2
	2021-04-15T21:52:55.897+03:00	0	180613	2080	36	48	142	39	180613	CS		Same facility	4	2080	Negative	Negative	Negative	Negative	Alive	RDS Perinatal Asphyxia Other	0	0	0	1	1	0	1	Resuscitation Glucose Oxygen	0	1	0	0	0	0	1	1	0	0	0	200613	2020	Dead	Dead	2	Prenatal Asphyxia		2
	2021-04-14T11:10:44.158+03:00	1	210213	3285	36.4	79	183	40	210213	CS		Same facility	6	3285	Negative	Negative	Negative	Negative	Alive	RDS Perinatal Asphyxia	0	0	0	1	1	0	0	Antibiotics Anticonvulsants Oxygen Glucose	0	0	0	1	1	0	1	1	0	0	0	220213	3385	Dead	Dead	2	Prenatal Asphyxia		2
	2021-04-12T20:00:18.502+03:00	1	280113	4660	37	38	130	42	200113	CS		Same facility	6	4660	Negative	Negative	Negative	Negative	Alive	Perinatal Asphyxia Other	0	0	0	0	1	0	1	Resuscitation Antibiotics Phototherapy Oxygen Glucose	0	1	0	1	0	1	1	1	0	0	0	220113	4630	Dead	Dead	2	Prenatal Asphyxia		2
	2021-04-14T22:37:45.597+03:00	1	26413	3500	35.8	52	94	38	26413	Spontaneous		Same facility	6	3500	Negative	Negative	Negative	Negative	Alive	Sepsis RDS Perinatal Asphyxia Other	0	0	1	1	1	0	1	Resuscitation Antibiotics Anticonvulsants Glucose Oxygen	0	1	0	1	1	0	1	1	0	0	0	28413	3460	Dead	Dead	2	Prenatal Asphyxia		2
	2021-04-14T10:39:47.459+03:00	1	180213	2260	37.4	54	127	0	10213	Spontaneous		Referred from Other	0	0	Negative	Negative	Negative	Negative	Alive	Sepsis Other	0	0	1	0	0	0	1	Antibiotics Oxygen Glucose	0	0	0	1	0	0	1	1	0	0	0	200213	2215	Dead	Dead	2	Sepsis		2
	2021-04-11T22:38:35.035+03:00	0	141212	3909	35.5	69	124	28	141212	Spontaneous		Same facility	5	3905	Negative	Negative	Negative	Negative	Alive	Prematurity LBW Sepsis RDS	1	1	1	1	0	0	0	Incubator Oxygen Glucose Antibiotics	0	0	0	1	0	0	1	1	0	1	0	151212	3509	Dead	Dead	2	Sepsis		2
	2021-04-15T23:28:41.624+03:00	1	70713	2075	35.9	39	150	35	70713	Spontaneous		Same facility	5	2075	Negative	Negative	Negative	Negative	Alive	LBW RDS Sepsis	0	1	1	1	0	0	0	Antibiotics Oxygen Glucose	0	0	0	1	0	0	1	1	0	0	0	100713	2025	Dead	Dead	2	Sepsis		2
	2021-04-15T22:46:21.344+03:00	0	270613	3705	33.6	53	130	38	270613	Spontaneous		Referred from Other	6	3705	Negative	Negative	Negative	Negative	Alive	RDS Sepsis Other	0	0	1	1	0	0	1	Antibiotics Glucose Oxygen	0	0	0	1	0	0	1	1	0	0	0	290613	3680	Dead	Dead	2	Sepsis		2
	2021-04-12T06:49:03.001+03:00	0	31312	2970	34.4	52	146	39	31312	Spontaneous		Referred from Other	6	2970	Negative	Negative	Negative	Negative	Alive	Sepsis RDS Other	0	0	1	1	0	0	1	Antibiotics Glucose Oxygen	0	0	0	1	0	0	1	1	0	0	0	51312	2950	Dead	Dead	2	Sepsis		2
	2021-04-12T07:06:05.231+03:00	1	51312	2250	36.8	80	170	38	51312	CS		Same facility	8	2250	Negative	Negative	Negative	Negative	Dead	RDS Sepsis	0	0	1	1	0	0	0	Antibiotics Glucose Oxygen	0	0	0	1	0	0	1	1	0	0	0	5113	2055	Dead	Dead	2	Sepsis		2
	2021-04-09T17:28:57.657+03:00	1	51112	1160	34	80	128	30	51112	Spontaneous		Same facility	4	1160	Negative	Negative	Negative	Negative	Dead	Prematurity Sepsis RDS	1	0	1	1	0	0	0	Resuscitation KMC Glucose Oxygen	0	1	1	0	0	0	1	1	0	0	0	81112	1060	Dead	Dead	0	Sepsis		3
	2021-04-11T15:59:26.458+03:00	1	111212	1315	35.5	60	136	30	111212	Spontaneous		Same facility	6	1315	Negative	Negative	Negative	Negative	Alive	RDS Prematurity	1	0	0	1	0	0	0	Antibiotics Resuscitation Oxygen Glucose	0	1	0	1	0	0	1	1	0	0	0	141212	1315	Dead	Dead	2	Prematurity		3
	2021-04-13T13:20:27.698+03:00	1	1213	1985	36	62	166	34	1213	Spontaneous		Referred from Other	0	0	Negative	Negative	Negative	Negative	Alive	RDS Cong.Malformation Other	0	0	0	1	0	1	1	Antibiotics Glucose Oxygen	0	0	0	1	0	0	1	1	0	0	0	3213	1880	Dead	Dead	3	Cong.Malformation		3
	2021-04-12T01:08:17.556+03:00	0	291212	3285	34.9	57	168	40	291212	Spontaneous		Same facility	4	3285	Negative	Negative	Negative	Negative	Dead	Cong.Malformation	0	0	0	0	0	1	0	Antibiotics Oxygen	0	0	0	1	0	0	0	1	0	0	0	11312	3285	Dead	Dead	3	Cong.Malformation		3
	2021-04-11T23:50:29.954+03:00	1	211212	3910	36.3	58	98	38	211212	Spontaneous		Same facility	5.6	3910	Negative	Negative	Negative	Negative	Dead	RDS Other	0	0	0	1	0	0	1	Oxygen Antibiotics	0	0	0	1	0	0	0	1	0	0	0	231212	3585	Dead	Dead	3	Other		3
	2021-04-13T16:27:55.702+03:00	0	90213	1280	35	49	162	33	90213	Spontaneous		Same facility	5	1280	Negative	Negative	Negative	Negative	Alive	Prematurity RDS	1	0	0	1	0	0	0	Antibiotics Anticonvulsants Oxygen Glucose	0	0	0	1	1	0	1	1	0	0	0	120213	1215	Dead	Dead	3	Prematurity		3
	2021-04-12T01:44:44.311+03:00	0	21312	1120	35.4	58	160	28	21312	Spontaneous		Same facility	5	1120	Negative	Negative	Negative	Negative	Dead	Prematurity Sepsis RDS	1	0	1	1	0	0	0	Antibiotics Glucose Oxygen	0	0	0	1	0	0	1	1	0	0	0	41312	1100	Dead	Dead	3	Prematurity		3
	2021-04-09T22:14:19.581+03:00	1	251112	1490	35.5	45	163	35	251112	Spontaneous		Same facility	5	1490	Negative	Negative	Negative	Negative	Dead	Prematurity RDS	1	0	0	1	0	0	0	KMC Antibiotics Glucose Oxygen	0	0	1	1	0	0	1	1	0	0	0	281112	1500	Dead	Dead	3	Prematurity		3
	2021-04-09T22:19:49.187+03:00	1	251112	1555	35.5	45	159	35	251112	Spontaneous		Same facility	6	1555	Negative	Negative	Negative	Negative	Dead	RDS Sepsis Other	0	0	1	1	0	0	1	Anticonvulsants Antibiotics Oxygen Glucose	0	0	0	1	1	0	1	1	0	0	0	281112	1360	Dead	Dead	3	Prematurity		3
	2021-04-15T23:24:07.698+03:00	0	70713	1075	34.3	54	135	32	70713	Spontaneous		Same facility	7	1075	Negative	Negative	Negative	Negative	Alive	Other	0	0	0	0	0	0	1	KMC Antibiotics Oxygen Glucose	0	0	1	1	0	0	1	1	0	0	0	100713	1005	Dead	Dead	3	Prematurity		3
	2021-04-14T16:28:54.667+03:00	0	250513	1520	35.6	68	124	34	250513	Spontaneous		Referred from Other	7	1520	Negative	Negative	Negative	Negative	Alive	RDS Prematurity	1	0	0	1	0	0	0	KMC Antibiotics Oxygen Glucose	0	0	1	1	0	0	1	1	0	0	0	280513	1490	Dead	Dead	3	Prematurity		3
	2021-04-14T17:02:40.038+03:00	1	28313	2970	34.6	68	162	39	28313	CS		Same facility	2	2970	Negative	Negative	Negative	Negative	Alive	RDS Perinatal Asphyxia Other	0	0	0	1	1	0	1	Antibiotics Anticonvulsants Glucose Oxygen	0	0	0	1	1	0	1	1	0	0	0	1413	2775	Dead	Dead	3	Prenatal Asphyxia		3
	2021-04-14T10:46:06.693+03:00	1	190213	2760	35.3	48	149	39	190213	CS		Same facility	3	2760	Negative	Negative	Negative	Negative	Alive	Perinatal Asphyxia Other	0	0	0	0	1	0	1	Resuscitation Antibiotics Anticonvulsants Oxygen Glucose	0	1	0	1	1	0	1	1	0	0	0	210213	2705	Dead	Dead	3	Prenatal Asphyxia		3
	2021-04-14T16:52:00.582+03:00	0	25313	2760	35.1	63	155	39	25313	CS		Same facility	5	2760	Negative	Negative	Negative	Negative	Alive	RDS Perinatal Asphyxia Other	0	0	0	1	1	0	1	Resuscitation Antibiotics Anticonvulsants Glucose Oxygen	0	1	0	1	1	0	1	1	0	0	0	28313	2710	Dead	Dead	3	Prenatal Asphyxia		3
	2021-04-15T23:30:21.863+03:00	1	70713	2730	36	37	161	38	70713	Spontaneous		Same facility	6	2730	Negative	Negative	Negative	Negative	Alive	LBW Sepsis RDS Other	0	1	1	1	0	0	1	Antibiotics Glucose Oxygen Blood transfusion	0	0	0	1	0	0	1	1	1	0	0	100713	2690	Dead	Dead	3	Prenatal Asphyxia		3
	2021-04-12T01:11:52.833+03:00	1	301212	1600	33.9	42	121	30	301212	Spontaneous		Home delivery	3	1600	Negative	Negative	Negative	Negative	Dead	RDS Sepsis	0	0	1	1	0	0	0	Continuous airway pressure Antibiotics Glucose	1	0	0	1	0	0	1	0	0	0	0	21312	1550	Dead	Dead	3	Sepsis		3
	2021-04-14T22:36:14.622+03:00	0	26413	2875	35.5	68	137	38	26413	CS		Same facility	6	2875	Negative	Negative	Negative	Negative	Alive	Sepsis RDS	0	0	1	1	0	0	0	Antibiotics Glucose Oxygen	0	0	0	1	0	0	1	1	0	0	0	29413	2775	Dead	Dead	3	Sepsis		3
	2021-04-12T00:05:27.995+03:00	0	221212	2445	36.3	78	154	38	221212	Spontaneous		Same facility	7	2445	Negative	Negative	Negative	Negative	Alive	RDS Sepsis	0	0	1	1	0	0	0	Antibiotics Glucose Oxygen	0	0	0	1	0	0	1	1	0	0	0	241212	2385	Dead	Dead	3	Sepsis		3
	2021-04-14T22:30:22.069+03:00	1	23413	3385	35	46	149	39	23413	CS		Same facility	4	3385	Negative	Negative	Negative	Negative	Alive	RDS Perinatal Asphyxia Other	0	0	0	1	1	0	1	Antibiotics Glucose Oxygen	0	0	0	1	0	0	1	1	0	0	0	27413	3500	Dead	Dead	4	Prenatal Asphyxia		3
	2021-04-14T14:08:50.165+03:00	1	9313	2250	34.8	68	176	38	9313	CS		Same facility	6	2250	Negative	Negative	Negative	Negative	Alive	Sepsis RDS	0	0	1	1	0	0	0	Antibiotics	0	0	0	1	0	0	0	0	0	0	0	13313	2250	Dead	Dead	4	Sepsis		3
	2021-04-12T20:07:45.998+03:00	1	200113	3605	36.5	58	170	39	200113	Spontaneous		Same facility	5	1675	Negative	Negative	Negative	Negative	Alive	Prematurity RDS	1	0	0	1	0	0	0	Antibiotics	0	0	0	1	0	0	0	0	0	0	0	240113	1630	Dead	Dead	1	Prematurity		4
	2021-04-12T06:42:08.369+03:00	1	31312	1430	36	38	138	32	31312	CS		Same facility	6	1430	Negative	Negative	Negative	Negative	Dead	Prematurity Other	1	0	0	0	0	0	1	Antibiotics Anticonvulsants Glucose Oxygen	0	0	0	1	1	0	1	1	0	0	0	1113	1380	Dead	Dead	2	Prematurity		4
	2021-04-11T16:38:59.663+03:00	0	111212	1260	35.8	28	143	0	111212	Spontaneous		Same facility	5	1260	Negative	Negative	Negative	Negative	Alive	Prematurity Sepsis Cong.Malformation	1	0	1	0	0	1	0	Continuous airway pressure Antibiotics Oxygen Glucose	1	0	0	1	0	0	1	1	0	0	0	151212	1230	Dead	Dead	2	Sepsis		4
	2021-04-11T20:17:42.810+03:00	0	131212	2140	35.5	66	160	38	121212	Spontaneous		Same facility	6	2140	Negative	Negative	Negative	Negative	Alive	RDS Other	0	0	0	1	0	0	1	Antibiotics Oxygen Glucose	0	0	0	1	0	0	1	1	0	0	0	171212	2100	Dead	Dead	4	Other		4
	2021-04-14T22:03:22.124+03:00	1	15413	2230	35.7	46	123	40	15413	CS		Same facility	3	2230	Negative	Negative	Negative	Negative	Alive	Prematurity Sepsis RDS Other	1	0	1	1	0	0	1	Antibiotics Anticonvulsants Glucose Oxygen	0	0	0	1	1	0	1	1	0	0	0	19413	1480	Dead	Dead	4	Prematurity		4
	2021-04-11T21:06:17.118+03:00	1	131212	1260	34.1	54	131	32	131212	Spontaneous		Referred from Other	4	1260	Negative	Negative	Negative	Negative	Alive	Prematurity Sepsis RDS	1	0	1	1	0	0	0	Antibiotics Glucose Oxygen Incubator	0	0	0	1	0	0	1	1	0	1	0	171212	1200	Dead	Dead	4	Prematurity		4
	2021-04-14T20:43:18.429+03:00	1	9413	1160	34.3	45	121	39	9413	CS		Same facility	5	1160	Negative	Positive	Negative	Negative	Alive	Prematurity RDS Other	1	0	0	1	0	0	1	KMC Antibiotics Glucose Oxygen	0	0	1	1	0	0	1	1	0	0	0	13413	1120	Dead	Dead	4	Prematurity		4
	2021-04-13T12:41:22.128+03:00	0	29113	1110	35.2	49	81	33	29113	Spontaneous		Same facility	6	1110	Negative	Negative	Negative	Negative	Alive	Prematurity LBW RDS	1	1	0	1	0	0	0	Antibiotics Glucose Oxygen	0	0	0	1	0	0	1	1	0	0	0	3213	1165	Dead	Dead	4	Prematurity		4
	2021-04-14T20:59:52.037+03:00	0	14413	1360	34.5	6	102	39	14413	Spontaneous		Referred from Other	6	1360	Negative	Negative	Negative	Negative	Alive	Prematurity Other	1	0	0	0	0	0	1	KMC Antibiotics Glucose Oxygen	0	0	1	1	0	0	1	1	0	0	0	18413	1365	Dead	Dead	4	Prematurity		4
	2021-04-13T13:08:50.895+03:00	1	30113	1800	36.4	54	123	36	28113	Spontaneous		Same facility	6	1800	Negative	Negative	Negative	Negative	Alive	Sepsis	0	0	1	0	0	0	0	Antibiotics Oxygen	0	0	0	1	0	0	0	1	0	0	0	3213	1860	Dead	Dead	4	Prematurity		4
	2021-04-11T10:58:26.167+03:00	1	301112	2310	32.4	62	121	38	301112	Spontaneous		Home delivery	0	2310	Negative	Negative	Negative	Negative	Alive	LBW Perinatal Asphyxia	0	1	0	0	1	0	0	Resuscitation Antibiotics Anticonvulsants Oxygen Glucose	0	1	0	1	1	0	1	1	0	0	0	31212	2415	Dead	Dead	4	Prenatal Asphyxia		4
	2021-04-11T22:41:33.810+03:00	0	141212	2040	32	0	124	37	141215	Spontaneous		Referred from Other	3	2040	Negative	Negative	Negative	Negative	Dead	Perinatal Asphyxia RDS Sepsis	0	0	1	1	1	0	0	Continuous airway pressure Resuscitation Antibiotics Oxygen Gluco	1	1	0	1	0	0	1	1	0	0	0	171212	1955	Dead	Dead	4	Prenatal Asphyxia		4
	2021-04-16T15:20:07.606+03:00	0	141212	3460	36.5	42	136	36	141212	Spontaneous		Same facility	3	3460	Negative	Negative	Negative	Negative	Dead	Perinatal Asphyxia Other	0	0	0	0	1	0	1	Anticonvulsants Antibiotics Oxygen Glucose Blood transfusion	0	0	0	1	1	0	1	1	1	0	0	171212	3660	Dead	Dead	4	Prenatal Asphyxia		4
	2021-04-16T11:51:24.094+03:00	0	280713	3810	34.7	28	146	39	280713	CS		Same facility	5	3810	Negative	Negative	Negative	Negative	Alive	Perinatal Asphyxia Other	0	0	0	0	1	0	1	Resuscitation Anticonvulsants Antibiotics Oxygen Glucose	0	1	0	1	1	0	1	1	0	0	0	20813	3695	Dead	Dead	4	Prenatal Asphyxia		4
	2021-04-16T11:48:27.765+03:00	0	280713	2650	36.2	80	152	40	280713	Spontaneous		Same facility	5	2650	Negative	Positive	Negative	Negative	Alive	Perinatal Asphyxia Other	0	0	0	0	1	0	1	Resuscitation Antibiotics Anticonvulsants Glucose Oxygen	0	1	0	1	1	0	1	1	0	0	0	10813	2800	Dead	Dead	4	Prenatal Asphyxia		4
	2021-04-15T07:08:38.191+03:00	1	10513	2320	35.6	59	169	39	10513	Spontaneous		Referred from Other	5	2320	Negative	Negative	Negative	Negative	Alive	Sepsis RDS	0	0	1	1	0	0	0	Antibiotics	0	0	0	1	0	0	0	0	0	0	0	13513	2270	Dead	Dead	4	Prenatal Asphyxia		4
	2021-04-12T19:56:29.659+03:00	1	190113	2905	36	58	120	38	190313	CS		Same facility	6	2905	Negative	Negative	Negative	Negative	Alive	Perinatal Asphyxia Cong.Malformation Other	0	0	0	0	1	1	1	Resuscitation Antibiotics Oxygen Glucose	0	1	0	1	0	0	1	1	0	0	0	230113	2875	Dead	Dead	4	Prenatal Asphyxia		4
	2021-04-09T18:17:30.050+03:00	1	161112	2510	34.7	68	132	39	101112	Spontaneous		Same facility	2	2510	Negative	Negative	Negative	Negative	Dead	Perinatal Asphyxia	0	0	0	0	1	0	0	Resuscitation Antibiotics Anticonvulsants	0	1	0	1	1	0	0	0	0	0	0	141112	2490	Dead	Dead	4	Sepsis		4
	2021-04-11T11:42:45.889+03:00	0	21212	1070	34.2	49	153	32	21212	Spontaneous		Same facility	4	0	Negative	Negative	Negative	Negative	Alive	Prematurity LBW RDS Perinatal Asphyxia Oth	1	1	0	1	1	0	1	Continuous airway pressure Resuscitation Antibiotics Oxygen Gluco	1	1	0	1	0	0	1	1	0	0	0	71212	930	Dead	Dead	4	Sepsis		4
	2021-04-12T19:52:06.187+03:00	1	200113	1715	35.5	68	186	32	200113	Spontaneous		Same facility	6	1715	Negative	Negative	Negative	Negative	Alive	RDS	0	0	0	1	0	0	0	Antibiotics Oxygen Glucose	0	0	0	1	0	0	1	1	0	0	0	240113	1715	Dead	Dead	4	Sepsis		4
	2021-04-14T20:44:21.244+03:00	0	9413	2960	35	70	131	38	9413	Spontaneous		Home delivery	0	0	Negative	Negative	Negative	Negative	Alive	Cong.Malformation Other	0	0	0	0	0	1	1	Antibiotics Glucose Oxygen	0	0	0	1	0	0	1	1	0	0	0	13413	2800	Dead	Dead	5	Cong.Malformation		5
	2021-04-15T20:59:54.133+03:00	1	50613	3315	37	63	143	0	270513	Spontaneous		Referred from Other	0	0	Negative	Negative	Negative	Negative	Alive	Cong.Malformation Other	0	0	0	0	0	1	1	Antibiotics Glucose Oxygen	0	0	0	1	0	0	1	1	0	0	0	90613	3390	Dead	Dead	5	Cong.Malformation		5
	2021-04-13T13:33:09.450+03:00	1	2213	3385	36	68	147	39	2213	Spontaneous		Referred from Other	6	3385	Negative	Negative	Negative	Negative	Alive	Sepsis Other	0	0	1	0	0	0	1	Antibiotics Glucose Oxygen	0	0	0	1	0	0	1	1	0	0	0	7213	3855	Dead	Dead	5	Cong.Malformation		5
	2021-04-12T01:41:15.158+03:00	0	11312	2910	35.6	44	321	37	11312	Spontaneous		Same facility	8	2910	Negative	Negative	Negative	Negative	Alive	Cong.Malformation	0	0	0	0	0	1	0	Anticonvulsants Glucose	0	0	0	0	1	0	1	0	0	0	0	41312	2870	Dead	Dead	5	Cong.Malformation		5
	2021-04-12T19:08:01.278+03:00	0	110113	2055	35.5	64	134	39	110113	CS		Same facility	7	2055	Negative	Negative	Negative	Negative	Alive	RDS Cong.Malformation Other	0	0	0	1	0	1	1	Antibiotics	0	0	0	1	0	0	0	0	0	0	0	160113	2095	Dead	Dead	5	Other		5
	2021-04-14T16:55:06.615+03:00	1	25313	1190	34	29	98	32	25313	Spontaneous		Same facility	2	1190	Negative	Negative	Negative	Negative	Alive	Prematurity RDS	1	0	0	1	0	0	0	Resuscitation Antibiotics Glucose Oxygen	0	1	0	1	0	0	1	1	0	0	0	1413	1030	Dead	Dead	5	Prematurity		5
	2021-04-15T07:28:16.709+03:00	1	19513	1135	34.5	36	128	40	15513	Spontaneous		Same facility	6	1135	Negative	Negative	Negative	Negative	Alive	Sepsis RDS	0	0	1	1	0	0	0	Antibiotics	0	0	0	1	0	0	0	0	0	0	0	20513	1080	Dead	Dead	5	Prematurity		5
	2021-04-16T00:04:06.058+03:00	0	150713	1285	34.6	39	128	32	150713	Spontaneous		Same facility	7	1285	Negative	Positive	Negative	Negative	Alive	Prematurity RDS Other	1	0	0	1	0	0	1	Continuous airway pressure KMC Antibiotics Oxygen Glucose	1	0	1	1	0	0	1	1	0	0	0	200713	1240	Dead	Dead	5	Prematurity		5
	2021-04-12T19:24:35.451+03:00	0	130113	3150	35.5	62	139	39	130113	Spontaneous		Referred from Other	5	3150	Negative	Negative	Negative	Negative	Alive	Perinatal Asphyxia Other	0	0	0	0	1	0	1	Resuscitation Antibiotics Anticonvulsants Oxygen Glucose	0	1	0	1	1	0	1	1	0	0	0	180113	3020	Dead	Dead	5	Prenatal Asphyxia		5
	2021-04-12T07:34:36.360+03:00	0	4113	3035	36.5	57	142	39	4113	CS		Same facility	6	3035	Negative	Negative	Negative	Negative	Alive	Perinatal Asphyxia Other	0	0	0	0	1	0	1	Resuscitation Antibiotics Anticonvulsants Glucose Oxygen	0	1	0	1	1	0	1	1	0	0	0	9113	3020	Dead	Dead	5	Prenatal Asphyxia		5
	2021-04-14T20:42:13.940+03:00	0	8413	2000	36.2	56	149	40	8413	Spontaneous		Same facility	6	2000	Negative	Negative	Negative	Negative	Alive	LBW Sepsis RDS Perinatal Asphyxia	0	1	1	1	1	0	0	Antibiotics Anticonvulsants Oxygen Glucose	0	0	0	1	1	0	1	1	0	0	0	13413	1980	Dead	Dead	5	Prenatal Asphyxia		5
	2021-04-14T14:11:33.502+03:00	1	8313	2335	34.8	54	114	38	8313	Spontaneous		Same facility	7	2335	Negative	Negative	Negative	Negative	Alive	Sepsis RDS	0	0	1	1	0	0	0	Antibiotics	0	0	0	1	0	0	0	0	0	0	0	13313	3380	Dead	Dead	5	Sepsis		5
	2021-04-15T23:16:19.129+03:00	0	30713	2360	35.7	46	130	38	30713	CS		Same facility	8	2360	Negative	Negative	Negative	Negative	Alive	LBW Sepsis RDS Other	0	1	1	1	0	0	1	KMC Phototherapy Glucose Oxygen	0	0	1	0	0	1	1	1	0	0	0	80713	2205	Dead	Dead	5	Sepsis		5
	2021-04-12T16:02:35.850+03:00	1	80113	1200	34.6	40	135	32	80113	Spontaneous		Same facility	5	1200	Negative	Negative	Negative	Negative	Dead	Prematurity LBW Other	1	1	0	0	0	0	1	Resuscitation Antibiotics Anticonvulsants Oxygen Glucose	0	1	0	1	1	0	1	1	0	0	0	130113	1020	Dead	Dead	0	Prematurity		6
	2021-04-11T15:37:03.934+03:00	0	81212	2600	37.7	62	193	38	81212	CS		Same facility	0	2600	Negative	Negative	Negative	Negative	Alive	RDS Sepsis Other	0	0	1	1	0	0	1	Antibiotics Oxygen Glucose	0	0	0	1	0	0	1	1	0	0	0	131212	2195	Dead	Dead	2	Sepsis		6
	2021-04-12T01:06:27.220+03:00	0	291212	1620	34.8	72	132	34	291212	Spontaneous		Same facility	7	1620	Negative	Negative	Negative	Negative	Dead	Prematurity Sepsis RDS	1	0	1	1	0	0	0	Continuous airway pressure Antibiotics Glucose	1	0	0	1	0	0	1	0	0	0	0	41312	1605	Dead	Dead	6	Prematurity		6
	2021-04-15T21:56:48.222+03:00	0	190613	3015	36.2	56	132	39	190613	CS		Same facility	3	3015	Negative	Negative	Negative	Negative	Alive	Perinatal Asphyxia Other	0	0	0	0	1	0	1	Resuscitation Antibiotics Oxygen Glucose	0	1	0	1	0	0	1	1	0	0	0	250613	2890	Dead	Dead	6	Prenatal Asphyxia		6
	2021-04-14T13:49:45.489+03:00	1	4313	3540	36	66	142	39	4313	Spontaneous		Referred from Other	4	3540	Negative	Negative	Negative	Negative	Alive	Perinatal Asphyxia Cong.Malformation	0	0	0	0	1	1	0	KMC Antibiotics Anticonvulsants Glucose Oxygen	0	0	1	1	1	0	1	1	0	0	0	10313	3560	Dead	Dead	6	Prenatal Asphyxia		6
	2021-04-12T00:10:18.989+03:00	1	221212	2640	33.4	48	120	38	221212	Spontaneous		Referred from Other	5	2640	Negative	Negative	Negative	Negative	Dead	Perinatal Asphyxia RDS Sepsis Other	0	0	1	1	1	0	1	Oxygen Glucose Antibiotics	0	0	0	1	0	0	1	1	0	0	0	271212	2825	Dead	Dead	6	Prenatal Asphyxia		6
	2021-04-12T00:12:08.364+03:00	1	231212	2010	35.4	79	179	34	231212	Spontaneous		Same facility	5	2010	Negative	Negative	Negative	Negative	Dead	RDS Sepsis	0	0	1	1	0	0	0	Antibiotics Glucose Oxygen	0	0	0	1	0	0	1	1	0	0	0	1113	1960	Dead	Dead	6	Sepsis		6
	2021-04-09T22:23:30.834+03:00	1	251112	2830	36	68	159	40	251112	Spontaneous		Same facility	6	2830	Negative	Negative	Negative	Negative	Dead	Sepsis RDS Other	0	0	1	1	0	0	1	Antibiotics	0	0	0	1	0	0	0	0	0	0	0	11212	2670	Dead	Dead	6	Sepsis		6
	2021-04-11T23:29:49.112+03:00	0	191212	2205	35.2	35	121	40	191212	Spontaneous		Same facility	4	2205	Negative	Negative	Negative	Negative	Dead	Cong.Malformation RDS	0	0	0	1	0	1	0	Anticonvulsants Antibiotics Glucose Oxygen	0	0	0	1	1	0	1	1	0	0	0	251212	2295	Dead	Dead	7	Cong.Malformation		7
	2021-04-14T14:42:23.432+03:00	1	14313	1705	36.1	50	173	34	14313	Spontaneous		Same facility	4	1705	Negative	Negative	Negative	Negative	Alive	Prematurity Sepsis RDS	1	0	1	1	0	0	0	Antibiotics Glucose Oxygen	0	0	0	1	0	0	1	1	0	0	0	21313	1695	Dead	Dead	7	Prematurity		7
	2021-04-12T01:16:34.191+03:00	1	301212	1365	35.2	40	150	34	301212	Spontaneous		Same facility	6	1365	Negative	Negative	Negative	Negative	Dead	Prematurity LBW Sepsis RDS Other	1	1	1	1	0	0	1	Antibiotics Glucose	0	0	0	1	0	0	1	0	0	0	0	1113	1145	Dead	Dead	7	Sepsis		7
	2021-04-13T12:45:51.984+03:00	0	30113	2000	36.1	48	180	32	30113	Spontaneous		Same facility	7	2000	Negative	Negative	Negative	Negative	Alive	Sepsis RDS	0	0	1	1	0	0	0	Antibiotics Glucose Oxygen	0	0	0	1	0	0	1	1	0	0	0	6213	2310	Dead	Dead	7	Sepsis		7
	2021-04-11T15:34:25.459+03:00	0	81212	1645	36	36	158	36	81212	Spontaneous		Same facility	0	1645	Negative	Negative	Negative	Negative	Alive	Sepsis RDS	0	0	1	1	0	0	0	Antibiotics Glucose Oxygen	0	0	0	1	0	0	1	1	0	0	0	151212	1320	Dead	Dead	2	Sepsis		7
	2021-04-14T22:05:31.966+03:00	0	16413	1505	33.9	70	134	39	16413	Spontaneous		Home delivery	5	1505	Negative	Positive	Negative	Negative	Alive	Prematurity Sepsis Other	1	0	1	0	0	0	1	Antibiotics Glucose Oxygen	0	0	0	1	0	0	1	1	0	0	0	19413	1365	Other	Survived				3
	2021-04-14T20:58:41.210+03:00	1	14413	2670	35.9	44	153	38	14413	Spontaneous		Referred from Other	8	2670	Negative	Negative	Negative	Negative	Alive	Sepsis RDS	0	0	1	1	0	0	0	Antibiotics Glucose Oxygen	0	0	0	1	0	0	1	1	0	0	0	0	0	Recovered	Survived				0
	2021-04-09T17:18:34.563+03:00	0	51112	4440	36.6	49	149	0	201012	Spontaneous		Same facility	0	0	Negative	Negative	Negative	Negative	Alive	Other	0	0	0	0	0	0	1	Antibiotics	0	0	0	1	0	0	0	0	0	0	0	61112	4410	Recovered	Survived				1
	2021-04-14T12:03:35.620+03:00	1	290213	2900	36.9	53	116	0	270213	Spontaneous		Referred from Other	0	0	Negative	Negative	Negative	Negative	Alive	Perinatal Asphyxia Other	0	0	0	0	1	0	1	Resuscitation Antibiotics Anticonvulsants Oxygen Glucose	0	1	0	1	1	0	1	1	0	0	0	300213	2800	Recovered	Survived				1
	2021-04-14T16:33:26.131+03:00	1	21313	3385	36	59	158	0	12313	Spontaneous		Referred from Other	0	0	Negative	Negative	Negative	Negative	Alive	Other	0	0	0	0	0	0	1	Glucose	0	0	0	0	0	0	1	0	0	0	0	21313	3385	Recovered	Survived				1
	2021-04-15T07:37:15.931+03:00	1	21513	3260	33.3	38	106	38	21513	Spontaneous		Same facility	4	3260	Negative	Negative	Negative	Negative	Alive	Other	0	0	0	0	0	0	1	Other	0	0	0	0	0	0	0	0	0	0	1	21513	3240	Recovered	Survived				1
	2021-04-15T22:16:11.557+03:00	1	210613	1605	35.8	39	129	36	210613	Spontaneous		Same facility	5	1605	Negative	Negative	Negative	Negative	Alive	Prematurity Other	1	0	0	0	0	0	1	KMC Antibiotics Oxygen Glucose	0	0	1	1	0	0	1	1	0	0	0	10713	1585	Recovered	Survived				1
	2021-04-15T21:48:28.004+03:00	1	160613	2915	36.4	39	149	38	160613	CS		Same facility	5	2915	Negative	Negative	Negative	Negative	Alive	Sepsis	0	0	1	0	0	0	0	Antibiotics	0	0	0	1	0	0	0	0	0	0	0	170613	2905	Recovered	Survived				1
	2021-04-12T00:03:21.340+03:00	1	221212	2720	37	50	155	38	221212	CS		Same facility	5	2720	Negative	Negative	Negative	Negative	Alive	Other	0	0	0	0	0	0	1	Other	0	0	0	0	0	0	0	0	0	0	1	221212	2720	Recovered	Survived				1
	2021-04-11T11:53:25.348+03:00	0	31212	2885	37	62	132	39	31212	CS		Same facility	6	2885	Negative	Negative	Negative	Negative	Alive	Other	0	0	0	0	0	0	1	Other	0	0	0	0	0	0	0	0	0	0	1	41212	2880	Recovered	Survived				1
	2021-04-14T14:32:54.704+03:00	0	13313	2825	36.9	178	122	38	13313	Spontaneous		Same facility	7	2825	Negative	Negative	Negative	Negative	Alive	Cong.Malformation Other	0	0	0	0	0	1	1	Other	0	0	0	0	0	0	0	0	0	0	1	13313	2825	Recovered	Survived				1
	2021-04-11T23:48:41.372+03:00	1	211212	3470	35	56	148	36	211212	Spontaneous		Same facility	7	3470	Negative	Negative	Negative	Negative	Alive	Other	0	0	0	0	0	0	1	Glucose	0	0	0	0	0	0	1	0	0	0	0	211212	3470	Recovered	Survived				1
	2021-04-15T22:01:33.479+03:00	0	190613	1900	35	38	130	37	190613	Spontaneous		Same facility	8	1900	Negative	Negative	Negative	Negative	Alive	LBW	0	1	0	0	0	0	0	KMC	0	0	1	0	0	0	0	0	0	0	0	200613	1885	Recovered	Survived				1
	2021-04-14T17:06:54.353+03:00	0	30613	4430	38.6	60	169	39	230513	Spontaneous		Referred from Other	0	0	Negative	Negative	Negative	Negative	Alive	Sepsis	0	0	1	0	0	0	0	Antibiotics	0	0	0	1	0	0	0	0	0	0	0	40613	4450	Recovered	Survived				2
	2021-04-14T11:53:32.079+03:00	0	270213	3620	37	51	138	0	240213	Spontaneous		Referred from Other	0	0	Negative	Negative	Negative	Negative	Alive	Cong.Malformation Other	0	0	0	0	0	1	1	Antibiotics Glucose Oxygen	0	0	0	1	0	0	1	1	0	0	0	180213	3100	Recovered	Survived				2
	2021-04-13T15:05:51.159+03:00	0	40213	2320	36.6	68	142	0	40213	CS		Referred from Other	0	0	Negative	Negative	Negative	Negative	Alive	LBW	0	1	0	0	0	0	0	KMC	0	0	1	0	0	0	0	0	0	0	0	80213	2280	Recovered	Survived				2
	2021-04-11T11:45:00.411+03:00	0	21212	3775	35	38	121	0	181112	Spontaneous		Same facility	0	0	Negative	Negative	Negative	Negative	Alive	Other	0	0	0	0	0	0	1	Antibiotics	0	0	0	1	0	0	0	0	0	0	0	41212	3745	Recovered	Survived				2
	2021-04-14T14:43:40.786+03:00	0	15313	3200	36.4	64	157	39	15313	Spontaneous		Referred from Other	0	0	Negative	Negative	Negative	Negative	Alive	Cong.Malformation Other	0	0	0	0	0	1	1	Antibiotics Glucose Oxygen	0	0	0	1	0	0	1	1	0	0	0	17313	3160	Recovered	Survived				2
	2021-04-14T14:54:48.080+03:00	0	18313	3515	36.8	44	131	39	10313	Spontaneous		Home delivery	0	0	Negative	Negative	Negative	Negative	Alive	Sepsis	0	0	1	0	0	0	0	Antibiotics	0	0	0	1	0	0	0	0	0	0	0	19313	3500	Recovered	Survived				2
	2021-04-14T20:48:21.738+03:00	0	12413	2900	36.2	37	128	0	1413	Spontaneous		Referred from Other	0	0	Negative	Negative	Negative	Negative	Alive	Cong.Malformation Other	0	0	0	0	0	1	1	Other	0	0	0	0	0	0	0	0	0	0	1	13413	2885	Recovered	Survived				2
	2021-04-14T22:41:24.213+03:00	0	26413	2650	36.2	48	131	0	19413	Spontaneous		Referred from Other	0	0	Negative	Negative	Negative	Negative	Alive	Other	0	0	0	0	0	0	1	Phototherapy	0	0	0	0	0	1	0	0	0	0	0	28413	2710	Recovered	Survived				2
	2021-04-15T21:28:59.513+03:00	1	140613	2940	36.7	39	138	0	130613	Spontaneous		Referred from Other	0	0	Negative	Negative	Negative	Negative	Alive	RDS Sepsis	0	0	1	1	0	0	0	Antibiotics Glucose Oxygen	0	0	0	1	0	0	1	1	0	0	0	160613	2900	Recovered	Survived				2
	2021-04-14T16:52:30.694+03:00	1	250513	3665	36.5	58	151	39	250513	Spontaneous		Referred from Other	0	0	Negative	Negative	Negative	Negative	Alive	Other	0	0	0	0	0	0	1	Other	0	0	0	0	0	0	0	0	0	0	1	280513	3675	Recovered	Survived				2
	2021-04-11T23:02:43.998+03:00	1	151212	2800	36.1	50	135	38	151212	Spontaneous		Referred from Other	0	2800	Negative	Negative	Negative	Negative	Alive	Other	0	0	0	0	0	0	1	Other	0	0	0	0	0	0	0	0	0	0	1	161212	2800	Recovered	Survived				2
	2021-04-14T22:20:20.995+03:00	1	22413	3010	37	55	142	0	15413	Spontaneous		Referred from Other	0	0	Negative	Negative	Negative	Negative	Alive	Other	0	0	0	0	0	0	1	Phototherapy Antibiotics	0	0	0	1	0	1	0	0	0	0	0	24413	3040	Recovered	Survived				2
	2021-04-15T06:55:41.552+03:00	1	7513	2900	36	39	149	0	5513	Spontaneous		Referred from Other	0	0	Negative	Negative	Negative	Negative	Alive	LBW RDS	0	1	0	1	0	0	0	Antibiotics Anticonvulsants	0	0	0	1	1	0	0	0	0	0	0	10513	2930	Recovered	Survived				2
	2021-04-15T07:20:11.985+03:00	1	13513	2645	36.3	46	143	38	3513	Spontaneous		Referred from Other	0	0	Negative	Negative	Negative	Negative	Alive	Other	0	0	0	0	0	0	1	Phototherapy Antibiotics	0	0	0	1	0	1	0	0	0	0	0	15513	2645	Recovered	Survived				2
	2021-04-09T17:02:37.218+03:00	0	31112	3300	36.4	61	149	39	31112	Spontaneous		Same facility	3	3300	Negative	Negative	Negative	Negative	Alive	RDS Sepsis	0	0	1	1	0	0	0	Other	0	0	0	0	0	0	0	0	0	0	1	51112	3270	Recovered	Survived				2
	2021-04-14T14:28:32.458+03:00	0	12313	3695	36	59	163	39	12313	Spontaneous		Same facility	3	3695	Negative	Negative	Negative	Negative	Alive	Sepsis RDS	0	0	1	1	0	0	0	Antibiotics Oxygen Glucose	0	0	0	1	0	0	1	1	0	0	0	13313	3600	Recovered	Survived				2
	2021-04-11T11:47:03.051+03:00	1	31212	3495	36.1	64	130	39	31212	CS		Same facility	3	3495	Negative	Negative	Negative	Negative	Alive	Sepsis RDS Other	0	0	1	1	0	0	1	Antibiotics Oxygen Glucose	0	0	0	1	0	0	1	1	0	0	0	51212	3380	Recovered	Survived				2
	2021-04-11T14:42:47.167+03:00	1	61212	2980	37.5	70	134	38	61212	Spontaneous		Same facility	3	2980	Negative	Negative	Negative	Negative	Alive	RDS Perinatal Asphyxia	0	0	0	1	1	0	0	Oxygen Glucose Antibiotics	0	0	0	1	0	0	1	1	0	0	0	91212	2935	Recovered	Survived				2
	2021-04-14T17:15:48.770+03:00	0	3413	2740	36.1	70	146	40	3413	CS		Same facility	4	2740	Negative	Negative	Negative	Negative	Alive	Sepsis RDS	0	0	1	1	0	0	0	Antibiotics Glucose Oxygen	0	0	0	1	0	0	1	1	0	0	0	8413	2700	Recovered	Survived				2
	2021-04-13T12:21:15.620+03:00	1	23113	2845	35.4	54	112	39	23113	Spontaneous		Same facility	4	2845	Negative	Negative	Negative	Negative	Alive	Sepsis RDS Perinatal Asphyxia	0	0	1	1	1	0	0	Antibiotics Phototherapy Glucose	0	0	0	1	0	1	1	0	0	0	0	25113	2680	Recovered	Survived				2
	2021-04-14T10:25:03.065+03:00	0	170213	2345	36.8	60	144	37	170313	Spontaneous		Same facility	5	2345	Negative	Negative	Negative	Negative	Alive	Sepsis	0	0	1	0	0	0	0	Antibiotics	0	0	0	1	0	0	0	0	0	0	0	190213	2280	Recovered	Survived				2
	2021-04-14T10:09:17.251+03:00	0	140213	2215	36	32	138	35	140213	Spontaneous		Same facility	5	2215	Negative	Positive	Negative	Negative	Alive	LBW Sepsis RDS	0	1	1	1	0	0	0	Antibiotics	0	0	0	1	0	0	0	0	0	0	0	160213	160213	Recovered	Survived				2
	2021-04-13T16:33:32.394+03:00	0	100213	3725	36	58	137	38	100213	Spontaneous		Same facility	5	3725	Negative	Negative	Negative	Negative	Alive	Sepsis	0	0	1	0	0	0	0	Antibiotics	0	0	0	1	0	0	0	0	0	0	0	120213	3690	Recovered	Survived				2
	2021-04-12T20:03:41.081+03:00	0	200112	3015	35.6	62	127	39	200112	Spontaneous		Same facility	5	3015	Negative	Negative	Negative	Negative	Alive	Sepsis RDS	0	0	1	1	0	0	0	Antibiotics	0	0	0	1	0	0	0	0	0	0	0	240112	3040	Recovered	Survived				2
	2021-04-12T06:57:53.259+03:00	0	51312	2810	37	44	149	38	51312	Spontaneous		Same facility	5	2810	Negative	Negative	Negative	Negative	Alive	Perinatal Asphyxia Other	0	0	0	0	1	0	1	Antibiotics Glucose Oxygen	0	0	0	1	0	0	1	1	0	0	0	1113	2780	Recovered	Survived				2
	2021-04-12T07:08:01.082+03:00	0	51312	3365	34.1	31	154	39	51312	CS		Same facility	5	3365	Negative	Negative	Negative	Negative	Alive	Cong.Malformation Perinatal Asphyxia Other	0	0	0	0	1	1	1	Resuscitation Anticonvulsants Antibiotics Oxygen Glucose	0	1	0	1	1	0	1	1	0	0	0	24113	3110	Recovered	Survived				2
	2021-04-14T14:40:48.235+03:00	0	14313	2985	36.7	59	132	39	14313	CS		Same facility	5	2982	Negative	Negative	Negative	Negative	Dead	RDS Other	0	0	0	1	0	0	1	Antibiotics Anticonvulsants	0	0	0	1	1	0	0	0	0	0	0	16313	2970	Recovered	Survived				2
	2021-04-14T16:57:39.094+03:00	0	27313	2870	36	38	130	38	27313	Spontaneous		Same facility	5	2870	Negative	Negative	Negative	Negative	Alive	Sepsis	0	0	1	0	0	0	0	Antibiotics	0	0	0	1	0	0	0	0	0	0	0	29313	2800	Recovered	Survived				2
	2021-04-09T17:47:20.682+03:00	1	81112	2355	35	59	121	39	81112	CS		Same facility	5	2355	Negative	Negative	Negative	Negative	Alive	RDS Sepsis	0	0	1	1	0	0	0	Anticonvulsants Oxygen Glucose	0	0	0	0	1	0	1	1	0	0	0	141112	2270	Recovered	Survived				2
	2021-04-11T14:34:07.411+03:00	1	61212	3425	37.5	69	146	39	61212	Spontaneous		Referred from Other	5	3425	Negative	Negative	Negative	Negative	Alive	RDS Other	0	0	0	1	0	0	1	Antibiotics Oxygen Glucose	0	0	0	1	0	0	1	1	0	0	0	91212	3390	Recovered	Survived				2
	2021-04-11T23:24:49.338+03:00	1	181212	3150	36	39	145	37	181212	CS		Same facility	5	3150	Negative	Negative	Negative	Negative	Alive	Sepsis RDS	0	0	1	1	0	0	0	Antibiotics Glucose Oxygen	0	0	0	1	0	0	1	1	0	0	0	191212	3090	Recovered	Survived				2
	2021-04-15T21:58:28.952+03:00	0	190613	3540	35.7	34	154	38	190613	Spontaneous		Same facility	6	3540	Negative	Negative	Negative	Negative	Alive	Other	0	0	0	0	0	0	1	Oxygen Glucose	0	0	0	0	0	0	1	1	0	0	0	200613	3500	Recovered	Survived				2
	2021-04-14T10:05:12.390+03:00	0	140213	3630	36.9	55	126	39	140213	Spontaneous		Referred from Other	6	3630	Negative	Negative	Negative	Negative	Alive	RDS Sepsis	0	0	1	1	0	0	0	Antibiotics Oxygen Glucose	0	0	0	1	0	0	1	1	0	0	0	160213	3585	Recovered	Survived				2
	2021-04-13T16:29:52.071+03:00	0	90213	3600	37	49	161	39	90213	Spontaneous		Referred from Other	6	3600	Negative	Negative	Negative	Negative	Alive	Sepsis	0	0	1	0	0	0	0	Antibiotics	0	0	0	1	0	0	0	0	0	0	0	100213	3565	Recovered	Survived				2
	2021-04-09T17:50:45.119+03:00	0	81112	3350	35.7	54	148	40	81112	Spontaneous		Same facility	6	3350	Negative	Negative	Negative	Negative	Alive	RDS	0	0	0	1	0	0	0	Oxygen	0	0	0	0	0	0	0	1	0	0	0	101112	3300	Recovered	Survived				2
	2021-04-09T20:55:04.427+03:00	0	211112	3090	35.5	60	140	40	211112	Spontaneous		Same facility	6	3090	Negative	Negative	Negative	Negative	Alive	RDS Other	0	0	0	1	0	0	1	Antibiotics	0	0	0	1	0	0	0	0	0	0	0	221112	2990	Recovered	Survived				2
	2021-04-12T18:45:32.882+03:00	1	110113	1340	35	54	152	39	110113	Spontaneous		Same facility	6	1340	Negative	Negative	Negative	Negative	Alive	RDS Sepsis	0	0	1	1	0	0	0	Antibiotics Glucose Oxygen	0	0	0	1	0	0	1	1	0	0	0	120113	1350	Recovered	Survived				2
	2021-04-14T10:11:33.633+03:00	1	140213	1735	35.3	39	139	139	34	CS		Same facility	6	1735	Negative	Negative	Negative	Negative	Alive	Prematurity RDS	1	0	0	1	0	0	0	KMC Antibiotics Oxygen Glucose	0	0	1	1	0	0	1	1	0	0	0	160213	1705	Recovered	Survived				2
	2021-04-12T20:05:49.781+03:00	1	200113	2810	36	57	133	38	200113	CS		Same facility	6	2810	Negative	Negative	Negative	Negative	Alive	RDS Sepsis	0	0	1	1	0	0	0	Antibiotics	0	0	0	1	0	0	0	0	0	0	0	240113	2775	Recovered	Survived				2
	2021-04-09T16:58:11.171+03:00	1	31112	3260	35.1	70	153	40	31112	Spontaneous		Same facility	6	3260	Negative	Negative	Negative	Negative	Alive	RDS	0	0	0	1	0	0	0	Oxygen	0	0	0	0	0	0	0	1	0	0	0	51112	3200	Recovered	Survived				2
	2021-04-09T22:04:14.830+03:00	1	241112	1855	35.2	72	147	35	241112	Spontaneous		Same facility	6	1855	Negative	Negative	Negative	Negative	Alive	Prematurity LBW Perinatal Asphyxia	1	1	0	0	1	0	0	KMC Glucose Oxygen	0	0	1	0	0	0	1	1	0	0	0	261112	1810	Recovered	Survived				2
	2021-04-14T16:23:56.763+03:00	1	21313	2720	37.2	58	148	39	21313	Instrumental		Same facility	6	2720	Negative	Positive	Negative	Negative	Alive	Sepsis	0	0	1	0	0	0	0	Antibiotics	0	0	0	1	0	0	0	0	0	0	0	21313	2700	Recovered	Survived				2
	2021-04-13T16:39:17.005+03:00	0	100213	2035	36	39	130	39	100213	Spontaneous		Referred from Other	7	2035	Negative	Negative	Negative	Negative	Alive	LBW	0	1	0	0	0	0	0	KMC	0	0	1	0	0	0	0	0	0	0	0	110213	2015	Recovered	Survived				2
	2021-04-09T20:58:11.084+03:00	0	211112	4000	36.1	54	142	40	211112	Spontaneous		Same facility	7	4000	Negative	Negative	Negative	Negative	Alive	Sepsis Other	0	0	1	0	0	0	1	Antibiotics	0	0	0	1	0	0	0	0	0	0	0	231112	3965	Recovered	Survived				2
	2021-04-11T11:49:27.088+03:00	0	31212	0	0	0	0	37	31212	CS		Same facility	7	0	Negative	Negative	Negative	Positive	Alive	Sepsis RDS	0	0	1	1	0	0	0	Antibiotics Oxygen Glucose	0	0	0	1	0	0	1	1	0	0	0	51212	3270	Recovered	Survived				2
	2021-04-11T11:51:28.428+03:00	0	31212	3290	36.4	60	112	39	31212	Spontaneous		Same facility	7	3290	Negative	Positive	Negative	Negative	Alive	Sepsis RDS	0	0	1	1	0	0	0	Antibiotics Oxygen Glucose	0	0	0	1	0	0	1	1	0	0	0	41212	3185	Recovered	Survived				2
	2021-04-14T14:59:05.445+03:00	0	18313	2985	36.5	56	124	39	18313	Spontaneous		Referred from Other	7	2985	Negative	Negative	Negative	Negative	Alive	Sepsis RDS	0	0	1	1	0	0	0	Antibiotics Glucose Oxygen	0	0	0	1	0	0	1	1	0	0	0	20313	2970	Recovered	Survived				2
	2021-04-09T20:56:38.834+03:00	1	211112	3660	37	70	160	39	211112	Spontaneous		Same facility	7	3660	Negative	Negative	Negative	Negative	Alive	Sepsis RDS	0	0	1	1	0	0	0	Antibiotics	0	0	0	1	0	0	0	0	0	0	0	231112	3620	Recovered	Survived				2
	2021-04-11T22:55:56.264+03:00	1	151212	2500	35.2	52	148	38	151212	CS		Same facility	7	2500	Negative	Negative	Negative	Negative	Alive	Sepsis	0	0	1	0	0	0	0	Antibiotics Glucose Oxygen	0	0	0	1	0	0	1	1	0	0	0	161212	2500	Recovered	Survived				2
	2021-04-14T14:10:01.782+03:00	1	9313	31.5	36	39	142	38	9313	Spontaneous		Same facility	7	3105	Negative	Negative	Negative	Negative	Alive	Cong.Malformation	0	0	0	0	0	1	0	Other	0	0	0	0	0	0	0	0	0	0	1	11313	3080	Recovered	Survived				2
	2021-04-15T07:29:34.345+03:00	1	17513	3330	35.3	58	133	38	17513	CS		Same facility	7	3330	Negative	Negative	Negative	Negative	Alive	Other	0	0	0	0	0	0	1	Other	0	0	0	0	0	0	0	0	0	0	1	18513	3300	Recovered	Survived				2
	2021-04-15T22:52:04.464+03:00	1	290613	2435	35	45	139	38	290613	Spontaneous		Same facility	8	2435	Negative	Negative	Negative	Negative	Alive	Sepsis RDS	0	0	1	1	0	0	0	Antibiotics Glucose Oxygen	0	0	0	1	0	0	1	1	0	0	0	300613	2400	Recovered	Survived				2
	2021-04-14T16:22:51.559+03:00	1	20313	4125	36.2	64	127	38	20313	CS		Same facility	9	4125	Negative	Positive	Negative	Negative	Alive	Sepsis	0	0	1	0	0	0	0	Antibiotics	0	0	0	1	0	0	0	0	0	0	0	21313	4115	Recovered	Survived				2
	2021-04-09T18:58:50.019+03:00	1	131112	1080	33.7	34	98	33	131112	Spontaneous		Same facility	3	1080	Negative	Negative	Negative	Negative	Dead	Prematurity RDS Other	1	0	0	1	0	0	1	KMC Antibiotics Oxygen Glucose Incubator	0	0	1	1	0	0	1	1	0	1	0	151112	1020	Recovered	Dead	2	Prematurity		2
	2021-04-09T17:33:54.114+03:00	0	51112	3280	36.6	44	139	0	51112	Spontaneous		Referred from Other	0	3280	Negative	Negative	Negative	Negative	Alive	Other	0	0	0	0	0	0	1	Other	0	0	0	0	0	0	0	0	0	0	1	81112	3200	Recovered	Survived				3
	2021-04-14T14:30:05.359+03:00	0	12313	2640	36.8	49	128	0	10313	Spontaneous		Referred from Other	0	0	Negative	Negative	Negative	Negative	Alive	RDS Other	0	0	0	1	0	0	1	Antibiotics Glucose Oxygen	0	0	0	1	0	0	1	1	0	0	0	15313	2600	Recovered	Survived				3
	2021-04-14T16:27:49.597+03:00	0	21313	3075	36	53	149	0	19313	Spontaneous		Referred from Other	0	0	Negative	Negative	Negative	Negative	Alive	Cong.Malformation Other	0	0	0	0	0	1	1	Antibiotics Glucose Oxygen	0	0	0	1	0	0	1	1	0	0	0	23313	3600	Recovered	Survived				3
	2021-04-14T16:36:36.313+03:00	0	21313	2520	36.5	48	135	39	17313	Spontaneous		Referred from Other	0	0	Negative	Negative	Negative	Negative	Alive	Other	0	0	0	0	0	0	1	Other	0	0	0	0	0	0	0	0	0	0	1	24313	2500	Recovered	Survived				3
	2021-04-14T20:32:33.766+03:00	0	8413	3555	37	52	167	39	8413	Spontaneous		Referred from Other	0	0	Negative	Negative	Negative	Negative	Alive	Other	0	0	0	0	0	0	1	Phototherapy	0	0	0	0	0	1	0	0	0	0	0	11413	3570	Recovered	Survived				3
	2021-04-14T12:21:09.013+03:00	1	29213	2700	38.8	44	172	0	23213	Spontaneous		Referred from Other	0	0	Negative	Negative	Negative	Negative	Alive	Other	0	0	0	0	0	0	1	Phototherapy Antibiotics	0	0	0	1	0	1	0	0	0	0	0	30213	2770	Recovered	Survived				3
	2021-04-16T00:08:29.701+03:00	1	160713	3025	36	43	139	39	160713	Spontaneous		Referred from Other	0	3025	Negative	Negative	Negative	Negative	Alive	RDS Sepsis	0	0	1	1	0	0	0	Antibiotics	0	0	0	1	0	0	0	0	0	0	0	200713	3000	Recovered	Survived				3
	2021-04-14T10:14:02.591+03:00	1	140213	3030	34.7	47	100	0	110213	Spontaneous		Referred from Other	0	0	Negative	Negative	Negative	Negative	Alive	Sepsis	0	0	1	0	0	0	0	Antibiotics	0	0	0	1	0	0	0	0	0	0	0	170213	2815	Recovered	Survived				3
	2021-04-13T15:04:04.345+03:00	1	40213	3450	37	50	169	39	180113	Spontaneous		Referred from Other	0	0	Negative	Negative	Negative	Negative	Alive	Sepsis	0	0	1	0	0	0	0	Antibiotics	0	0	0	1	0	0	0	0	0	0	0	90213	3640	Recovered	Survived				3
	2021-04-14T14:37:48.492+03:00	1	13313	2225	33.3	32	85	0	13213	Spontaneous		Referred from Other	0	0	Negative	Negative	Negative	Negative	Alive	Sepsis RDS	0	0	1	1	0	0	0	Antibiotics Glucose Oxygen	0	0	0	1	0	0	1	1	0	0	0	17313	2160	Recovered	Survived				3
	2021-04-14T09:49:25.374+03:00	0	130213	2820	36.1	68	172	38	130213	Spontaneous		Same facility	3	2820	Negative	Negative	Negative	Negative	Alive	Sepsis Other	0	0	1	0	0	0	1	Antibiotics	0	0	0	1	0	0	0	0	0	0	0	150213	2790	Recovered	Survived				3
	2021-04-14T16:19:04.028+03:00	0	20313	2800	36.6	68	164	38	20313	Spontaneous		Same facility	3	2800	Negative	Negative	Negative	Negative	Alive	Sepsis RDS Other	0	0	1	1	0	0	1	Antibiotics Glucose Oxygen	0	0	0	1	0	0	1	1	0	0	0	23313	2850	Recovered	Survived				3
	2021-04-14T11:55:19.052+03:00	1	270213	3250	35.2	35	142	38	270213	Spontaneous		Same facility	4	3250	Negative	Negative	Negative	Negative	Alive	Sepsis RDS	0	0	1	1	0	0	0	Antibiotics Glucose Oxygen	0	0	0	1	0	0	1	1	0	0	0	300213	2990	Recovered	Survived				3
	2021-04-13T17:05:55.190+03:00	1	120213	3115	35	63	137	39	120213	Spontaneous		Same facility	4	3115	Negative	Negative	Negative	Negative	Alive	Sepsis RDS	0	0	1	1	0	0	0	Antibiotics Oxygen Glucose	0	0	0	1	0	0	1	1	0	0	0	150213	3080	Recovered	Survived				3
	2021-04-14T11:34:31.131+03:00	0	240213	2245	36.6	50	143	38	240213	CS		Same facility	5	2245	Negative	Negative	Negative	Negative	Alive	RDS Sepsis	0	0	1	1	0	0	0	Antibiotics	0	0	0	1	0	0	0	0	0	0	0	270213	2185	Recovered	Survived				3
	2021-04-12T19:41:22.751+03:00	0	170113	2330	34.6	76	124	38	170113	Spontaneous		Same facility	5	2330	Negative	Negative	Negative	Negative	Alive	LBW RDS	0	1	0	1	0	0	0	Antibiotics Oxygen Glucose	0	0	0	1	0	0	1	1	0	0	0	200113	2500	Recovered	Survived				3
	2021-04-14T22:10:11.430+03:00	0	17413	2450	36	58	128	38	17413	Spontaneous		Same facility	5	2450	Negative	Negative	Negative	Negative	Alive	Sepsis RDS	0	0	1	1	0	0	0	Antibiotics	0	0	0	1	0	0	0	0	0	0	0	20413	2400	Recovered	Survived				3
	2021-04-12T20:26:53.428+03:00	1	210113	1490	35	39	120	35	210113	Spontaneous		Same facility	5	1490	Negative	Negative	Negative	Negative	Alive	Prematurity RDS	1	0	0	1	0	0	0	Antibiotics Glucose Oxygen	0	0	0	1	0	0	1	1	0	0	0	250113	1460	Recovered	Survived				3
	2021-04-12T19:15:39.813+03:00	1	120113	3700	36.3	38	160	39	120113	Spontaneous		Same facility	5	3700	Negative	Negative	Negative	Negative	Alive	Sepsis RDS	0	0	1	1	0	0	0	Antibiotics Oxygen Glucose	0	0	0	1	0	0	1	1	0	0	0	150113	4010	Recovered	Survived				3
	2021-04-09T17:08:20.605+03:00	1	31112	2900	35	60	140	38	21112	Spontaneous		Same facility	5	2900	Negative	Negative	Negative	Negative	Alive	RDS Sepsis	0	0	1	1	0	0	0	Antibiotics	0	0	0	1	0	0	0	0	0	0	0	61112	2820	Recovered	Survived				3
	2021-04-11T15:40:09.311+03:00	1	91212	3000	36.5	70	140	38	91212	CS		Same facility	5	3000	Negative	Negative	Negative	Negative	Alive	RDS Sepsis	0	0	1	1	0	0	0	Antibiotics Glucose Oxygen	0	0	0	1	0	0	1	1	0	0	0	111212	2960	Recovered	Survived				3
	2021-04-12T15:53:54.558+03:00	1	70113	4230	36.7	71	130	39	70113	CS		Same facility	5	4230	Negative	Negative	Negative	Negative	Alive	RDS Sepsis	0	0	1	1	0	0	0	Antibiotics Oxygen Glucose	0	0	0	1	0	0	1	1	0	0	0	100113	3175	Recovered	Survived				3
	2021-04-12T06:39:57.349+03:00	1	21312	2370	36.3	60	124	60	37	Spontaneous		Same facility	5	2370	Negative	Negative	Negative	Negative	Alive	Cong.Malformation Other	0	0	0	0	0	1	1	Antibiotics Glucose Oxygen	0	0	0	1	0	0	1	1	0	0	0	4113	2280	Recovered	Survived				3
	2021-04-12T07:20:18.639+03:00	1	2113	3285	36.2	56	129	38	2113	Spontaneous		Same facility	5	3285	Negative	Negative	Negative	Negative	Alive	RDS Other	0	0	0	1	0	0	1	Antibiotics Glucose Oxygen	0	0	0	1	0	0	1	1	0	0	0	5113	3200	Recovered	Survived				3
	2021-04-14T14:46:00.863+03:00	1	15313	2860	36.1	54	115	39	15313	Spontaneous		Same facility	5	2860	Negative	Negative	Negative	Negative	Alive	Sepsis RDS Other	0	0	1	1	0	0	1	Antibiotics	0	0	0	1	0	0	0	0	0	0	0	18313	2790	Recovered	Survived				3
	2021-04-15T06:56:41.659+03:00	1	7513	3700	32.5	38	148	38	7513	Spontaneous		Same facility	5	3700	Negative	Negative	Negative	Negative	Alive	RDS	0	0	0	1	0	0	0	Antibiotics Glucose Oxygen	0	0	0	1	0	0	1	1	0	0	0	10513	3700	Recovered	Survived				3
	2021-04-12T15:55:44.370+03:00	0	70113	2840	35.6	52	100	38	70113	Spontaneous		Same facility	6	2840	Negative	Negative	Negative	Negative	Alive	RDS Other	0	0	0	1	0	0	1	Antibiotics Oxygen Glucose	0	0	0	1	0	0	1	1	0	0	0	90113	2752	Recovered	Survived				3
	2021-04-09T17:45:04.478+03:00	0	71112	2800	36.1	61	132	39	71112	Spontaneous		Same facility	6	2800	Negative	Negative	Negative	Negative	Alive	LBW Other	0	1	0	0	0	0	1	Antibiotics	0	0	0	1	0	0	0	0	0	0	0	91112	2780	Recovered	Survived				3
	2021-04-11T20:19:44.097+03:00	0	131212	2890	35.6	60	138	38	131212	CS		Referred from Other	6	2890	Negative	Negative	Negative	Negative	Alive	RDS Sepsis	0	0	1	1	0	0	0	Antibiotics Anticonvulsants Glucose Oxygen	0	0	0	1	1	0	1	1	0	0	0	151212	0	Recovered	Survived				3
	2021-04-14T14:52:48.463+03:00	0	17313	2650	35.2	52	143	39	17313	CS		Same facility	6	2650	Negative	Negative	Negative	Negative	Alive	Sepsis	0	0	1	0	0	0	0	Antibiotics	0	0	0	1	0	0	0	0	0	0	0	18313	2625	Recovered	Survived				3
	2021-04-14T20:33:47.548+03:00	0	8413	2980	37.2	62	138	39	2413	Spontaneous		Same facility	6	2980	Negative	Negative	Negative	Negative	Alive	Sepsis	0	0	1	0	0	0	0	Antibiotics	0	0	0	1	0	0	0	0	0	0	0	12413	2980	Recovered	Survived				3
	2021-04-14T11:58:29.855+03:00	1	270213	3175	36.7	58	176	40	270213	Spontaneous		Same facility	6	3175	Negative	Negative	Negative	Negative	Alive	RDS Sepsis Other	0	0	1	1	0	0	1	Antibiotics	0	0	0	1	0	0	0	0	0	0	0	300213	2990	Recovered	Survived				3
	2021-04-14T09:53:22.504+03:00	1	130213	2400	35.5	54	141	38	130213	Spontaneous		Same facility	6	66	Negative	Negative	Negative	Negative	Alive	LBW RDS	0	1	0	1	0	0	0	Antibiotics	0	0	0	1	0	0	0	0	0	0	0	160213	160213	Recovered	Survived				3
	2021-04-09T17:05:30.161+03:00	1	31112	2120	36.6	74	114	38	31112	CS		Same facility	6	2120	Negative	Negative	Negative	Negative	Alive	Sepsis RDS	0	0	1	1	0	0	0	Other	0	0	0	0	0	0	0	0	0	0	1	51112	2095	Recovered	Survived				3
	2021-04-09T22:06:44.302+03:00	1	241112	3200	36.6	42	142	40	241112	CS		Same facility	6	3200	Negative	Negative	Negative	Negative	Alive	Sepsis RDS	0	0	1	1	0	0	0	Antibiotics Glucose Oxygen	0	0	0	1	0	0	1	1	0	0	0	271112	3165	Recovered	Survived				3
	2021-04-12T15:47:35.760+03:00	1	60113	2470	37	52	156	39	60113	Spontaneous		Same facility	6	2470	Negative	Negative	Negative	Negative	Alive	Sepsis	0	0	1	0	0	0	0	Antibiotics	0	0	0	1	0	0	0	0	0	0	0	80113	2405	Recovered	Survived				3
	2021-04-11T23:38:37.534+03:00	1	191212	1600	35.4	50	140	31	191212	Spontaneous		Same facility	6	1900	Negative	Negative	Negative	Negative	Alive	Prematurity RDS	1	0	0	1	0	0	0	Antibiotics Glucose Oxygen	0	0	0	1	0	0	1	1	0	0	0	211212	1920	Recovered	Survived				3
	2021-04-14T11:51:34.426+03:00	1	270213	2990	36.4	50	118	38	270213	Spontaneous		Same facility	7	2990	Negative	Negative	Negative	Negative	Alive	Sepsis RDS	0	0	1	1	0	0	0	Antibiotics Oxygen Glucose	0	0	0	1	0	0	1	1	0	0	0	300213	2545	Recovered	Survived				3
	2021-04-14T11:14:12.452+03:00	1	230213	3300	35.4	53	114	38	230213	CS		Same facility	7	3300	Negative	Negative	Negative	Negative	Alive	RDS Other	0	0	0	1	0	0	1	Antibiotics	0	0	0	1	0	0	0	0	0	0	0	260313	3230	Recovered	Survived				3
	2021-04-14T10:06:51.730+03:00	1	140213	3300	36.4	70	130	30	140213	Spontaneous		Referred from Other	7	3300	Negative	Negative	Negative	Negative	Alive	RDS Sepsis	0	0	1	1	0	0	0	Antibiotics Oxygen Glucose	0	0	0	1	0	0	1	1	0	0	0	160213	3225	Recovered	Survived				3
	2021-04-14T10:03:15.703+03:00	1	140213	2895	36	59	133	39	140213	Spontaneous		Same facility	7	2895	Negative	Negative	Negative	Negative	Alive	RDS Other	0	0	0	1	0	0	1	Antibiotics Oxygen Glucose	0	0	0	1	0	0	1	1	0	0	0	170213	2800	Recovered	Survived				3
	2021-04-12T15:37:41.810+03:00	1	50113	3600	37.1	80	140	39	50113	CS		Same facility	7	3600	Negative	Negative	Negative	Negative	Alive	RDS Sepsis	0	0	1	1	0	0	0	Antibiotics Oxygen Glucose	0	0	0	1	0	0	1	1	0	0	0	80113	3550	Recovered	Survived				3
	2021-04-11T22:31:37.572+03:00	1	131212	3000	36.5	120	145	40	131212	Spontaneous		Same facility	7	3000	Negative	Negative	Negative	Negative	Alive	RDS Sepsis	0	0	1	1	0	0	0	Antibiotics Glucose Oxygen	0	0	0	1	0	0	1	1	0	0	0	151212	2985	Recovered	Survived				3
	2021-04-12T07:31:31.351+03:00	1	4113	3100	38.6	65	126	39	4113	Spontaneous		Referred from Other	7	3100	Negative	Negative	Negative	Negative	Alive	Sepsis	0	0	1	0	0	0	0	Antibiotics	0	0	0	1	0	0	0	0	0	0	0	7113	3085	Recovered	Survived				3
	2021-04-14T14:44:48.251+03:00	1	15313	2730	36.3	72	145	40	15313	Spontaneous		Same facility	7	2730	Negative	Negative	Negative	Negative	Alive	Sepsis RDS Cong.Malformation	0	0	1	1	0	1	0	Antibiotics Glucose Oxygen	0	0	0	1	0	0	1	1	0	0	0	18313	2660	Recovered	Survived				3
	2021-04-14T22:11:28.707+03:00	1	17413	2020	35.8	46	104	39	17413	CS		Same facility	7	2020	Negative	Negative	Negative	Negative	Alive	Sepsis RDS	0	0	1	1	0	0	0	Antibiotics Glucose Oxygen	0	0	0	1	0	0	1	1	0	0	0	19413	1980	Recovered	Survived				3
	2021-04-16T11:44:12.921+03:00	0	260713	2800	36.2	49	120	39	260713	Spontaneous		Same facility	9	2800	Negative	Negative	Negative	Negative	Alive	RDS Sepsis	0	0	1	1	0	0	0	Antibiotics Glucose Oxygen	0	0	0	1	0	0	1	1	0	0	0	290713	2750	Recovered	Survived				3
	2021-04-15T22:55:04.349+03:00	1	300613	1540	34.8	50	130	39	300613	Spontaneous		Same facility	4	1540	Negative	Negative	Negative	Negative	Alive	RDS Other	0	0	0	1	0	0	1	Antibiotics KMC Glucose Oxygen	0	0	1	1	0	0	1	1	0	0	0	20713	1500	Recovered	Dead	2	Prematurity		3
	2021-04-13T13:24:51.077+03:00	0	1213	3460	38.5	62	174	37	17113	Spontaneous		Referred from Other	0	0	Negative	Negative	Negative	Negative	Alive	Sepsis Other	0	0	1	0	0	0	1	Antibiotics Glucose Oxygen	0	0	0	1	0	0	1	1	0	0	0	4213	3415	Recovered	Survived				4
	2021-04-09T17:11:12.977+03:00	0	41112	0	0	0	0	0	261142	Spontaneous		Same facility	0	0	Negative	Negative	Negative	Negative	Alive	Sepsis	0	0	1	0	0	0	0	Antibiotics	0	0	0	1	0	0	0	0	0	0	0	91112	3770	Recovered	Survived				4
	2021-04-09T18:48:51.066+03:00	0	221012	1670	35.1	56	156	35	121112	Spontaneous		Referred from Other	0	0	Negative	Negative	Negative	Negative	Alive	Prematurity LBW Sepsis	1	1	1	0	0	0	0	Antibiotics	0	0	0	1	0	0	0	0	0	0	0	171112	1605	Recovered	Survived				4
	2021-04-15T21:23:30.977+03:00	1	110613	3420	35	54	129	39	110613	Spontaneous		Referred from Other	0	0	Negative	Negative	Negative	Negative	Alive	RDS Other	0	0	0	1	0	0	1	Antibiotics	0	0	0	1	0	0	0	0	0	0	0	150613	3380	Recovered	Survived				4
	2021-04-09T20:08:42.859+03:00	1	181112	3960	36.4	55	138	40	171115	Spontaneous		Home delivery	0	0	Negative	Negative	Negative	Negative	Alive	Sepsis RDS Perinatal Asphyxia	0	0	1	1	1	0	0	Antibiotics Oxygen Glucose	0	0	0	1	0	0	1	1	0	0	0	211112	3275	Recovered	Survived				4
	2021-04-09T20:53:16.054+03:00	1	201112	3230	36.8	70	132	0	191112	Spontaneous		Referred from Other	0	0	Negative	Negative	Negative	Negative	Alive	RDS Sepsis	0	0	1	1	0	0	0	Antibiotics	0	0	0	1	0	0	0	0	0	0	0	221112	3200	Recovered	Survived				4
	2021-04-11T10:55:26.200+03:00	1	301112	3180	35.4	74	125	39	301112	Spontaneous		Referred from Other	0	3180	Negative	Negative	Negative	Negative	Alive	Sepsis RDS	0	0	1	1	0	0	0	Antibiotics Oxygen Glucose	0	0	0	1	0	0	1	1	0	0	0	31212	3140	Recovered	Survived				4
	2021-04-11T15:14:37.858+03:00	1	71212	2770	32.3	60	140	0	51212	Spontaneous		Referred from Other	0	0	Negative	Negative	Negative	Negative	Alive	RDS Sepsis	0	0	1	1	0	0	0	Antibiotics Glucose Oxygen	0	0	0	1	0	0	1	1	0	0	0	111212	2680	Recovered	Survived				4
	2021-04-14T22:46:07.625+03:00	1	28413	3770	36.6	52	146	0	26413	Spontaneous		Referred from Other	0	0	Negative	Negative	Negative	Negative	Alive	Sepsis RDS	0	0	1	1	0	0	0	Antibiotics	0	0	0	1	0	0	0	0	0	0	0	1513	3690	Recovered	Survived				4
	2021-04-15T07:03:07.226+03:00	1	8513	3285	36.4	35	111	0	1513	Spontaneous		Referred from Other	0	0	Negative	Negative	Negative	Negative	Alive	Sepsis Other	0	0	1	0	0	0	1	Phototherapy Antibiotics	0	0	0	1	0	1	0	0	0	0	0	12513	3300	Recovered	Survived				4
	2021-04-11T20:15:35.468+03:00	0	121212	3345	36.2	60	162	38	121212	CS		Same facility	2	0	Negative	Negative	Negative	Negative	Alive	Perinatal Asphyxia	0	0	0	0	1	0	0	Antibiotics Anticonvulsants Oxygen Glucose	0	0	0	1	1	0	1	1	0	0	0	161212	3315	Recovered	Survived				4
	2021-04-14T14:56:22.935+03:00	0	18313	2840	34.7	50	142	39	18313	Spontaneous		Same facility	3	2840	Negative	Negative	Negative	Negative	Alive	Sepsis RDS	0	0	1	1	0	0	0	Resuscitation Antibiotics Anticonvulsants Glucose Oxygen	0	1	0	1	1	0	1	1	0	0	0	21313	2760	Recovered	Survived				4
	2021-04-14T22:06:36.512+03:00	0	16413	3290	34.4	52	123	38	16413	CS		Same facility	3	3290	Negative	Negative	Negative	Negative	Alive	Perinatal Asphyxia Other	0	0	0	0	1	0	1	Antibiotics Anticonvulsants Glucose Oxygen	0	0	0	1	1	0	1	1	0	0	0	20413	3290	Recovered	Survived				4
	2021-04-14T22:56:33.079+03:00	0	2513	3700	37	48	136	39	2513	CS		Same facility	3	3700	Negative	Negative	Negative	Negative	Alive	RDS Perinatal Asphyxia Other	0	0	0	1	1	0	1	Resuscitation Antibiotics Anticonvulsants Glucose Oxygen	0	1	0	1	1	0	1	1	0	0	0	5513	3615	Recovered	Survived				4
	2021-04-11T23:17:57.517+03:00	1	171212	3435	37.2	64	132	38	171212	Spontaneous		Same facility	3	3435	Negative	Negative	Negative	Negative	Alive	Other RDS	0	0	0	1	0	0	1	Antibiotics Glucose Oxygen	0	0	0	1	0	0	1	1	0	0	0	211212	3415	Recovered	Survived				4
	2021-04-11T23:22:42.125+03:00	1	171212	2615	36	64	137	36	17121	CS		Same facility	3	2615	Negative	Negative	Negative	Negative	Alive	Perinatal Asphyxia	0	0	0	0	1	0	0	Antibiotics Glucose Oxygen	0	0	0	1	0	0	1	1	0	0	0	201212	2600	Recovered	Survived				4
	2021-04-14T14:53:56.659+03:00	1	17313	2935	34	67	47	38	17313	Spontaneous		Same facility	3	2935	Negative	Negative	Negative	Negative	Alive	Perinatal Asphyxia Other	0	0	0	0	1	0	1	Antibiotics Anticonvulsants Glucose Oxygen	0	0	0	1	1	0	1	1	0	0	0	21313	2945	Recovered	Survived				4
	2021-04-13T13:26:18.873+03:00	0	1213	3200	37.4	60	150	37	1213	Spontaneous		Same facility	4	3200	Negative	Negative	Negative	Negative	Alive	RDS Perinatal Asphyxia Other	0	0	0	1	1	0	1	Antibiotics Anticonvulsants Glucose Oxygen	0	0	0	1	1	0	1	1	0	0	0	4213	3220	Recovered	Survived				4
	2021-04-13T13:22:14.075+03:00	0	1213	3505	36.2	36	147	38	1213	Spontaneous		Same facility	4	3505	Negative	Negative	Negative	Negative	Alive	RDS Sepsis	0	0	1	1	0	0	0	Antibiotics Glucose Oxygen	0	0	0	1	0	0	1	1	0	0	0	4213	3145	Recovered	Survived				4
	2021-04-14T10:30:20.139+03:00	0	170213	2855	36.6	62	114	39	170213	CS		Same facility	4	2855	Negative	Positive	Negative	Negative	Alive	RDS Perinatal Asphyxia	0	0	0	1	1	0	0	Resuscitation Antibiotics Oxygen Glucose	0	1	0	1	0	0	1	1	0	0	0	210213	2780	Recovered	Survived				4
	2021-04-13T16:42:19.765+03:00	0	100213	2785	36.2	56	148	39	100213	CS		Same facility	4	2785	Negative	Negative	Negative	Negative	Alive	Perinatal Asphyxia Other	0	0	0	0	1	0	1	Antibiotics Anticonvulsants Oxygen Glucose	0	0	0	1	1	0	1	1	0	0	0	140213	2780	Recovered	Survived				4
	2021-04-13T15:29:54.340+03:00	0	80213	3700	36	72	160	40	80213	CS		Same facility	4	3700	Negative	Negative	Negative	Negative	Alive	Sepsis RDS	0	0	1	1	0	0	0	Antibiotics Oxygen Glucose	0	0	0	1	0	0	1	1	0	0	0	110213	3660	Recovered	Survived				4
	2021-04-12T19:17:50.557+03:00	0	120113	2600	36	60	153	38	120113	Spontaneous		Same facility	4	2600	Negative	Negative	Negative	Negative	Alive	RDS Sepsis Perinatal Asphyxia	0	0	1	1	1	0	0	Antibiotics Glucose Oxygen	0	0	0	1	0	0	1	1	0	0	0	140113	2600	Recovered	Survived				4
	2021-04-11T15:11:44.472+03:00	0	71212	2880	38.8	50	144	40	71212	Spontaneous		Same facility	4	2880	Negative	Negative	Negative	Negative	Alive	RDS Sepsis	0	0	1	1	0	0	0	Antibiotics Glucose Oxygen	0	0	0	1	0	0	1	1	0	0	0	111212	2780	Recovered	Survived				4
	2021-04-13T12:24:20.179+03:00	0	29113	2810	35.4	54	117	41	28113	Spontaneous		Same facility	4	2810	Negative	Negative	Negative	Negative	Alive	RDS Sepsis	0	0	1	1	0	0	0	Antibiotics Glucose Oxygen	0	0	0	1	0	0	1	1	0	0	0	2213	2820	Recovered	Survived				4
	2021-04-14T14:20:18.258+03:00	0	11313	3090	36.9	48	151	38	11313	Spontaneous		Same facility	4	2895	Negative	Negative	Negative	Negative	Alive	RDS Perinatal Asphyxia	0	0	0	1	1	0	0	Continuous airway pressure Antibiotics Glucose Oxygen	1	0	0	1	0	0	1	1	0	0	0	15313	2700	Recovered	Survived				4
	2021-04-15T07:10:53.887+03:00	0	10513	3260	36.8	32	136	39	10513	Spontaneous		Same facility	4	3260	Negative	Negative	Negative	Negative	Alive	Sepsis RDS Other	0	0	1	1	0	0	1	Antibiotics	0	0	0	1	0	0	0	0	0	0	0	17513	3430	Recovered	Survived				4
	2021-04-14T09:58:14.178+03:00	1	130213	2985	36.9	50	105	39	130213	CS		Same facility	4	2985	Negative	Negative	Negative	Negative	Alive	Perinatal Asphyxia Other	0	0	0	0	1	0	1	Antibiotics Phototherapy Oxygen Glucose	0	0	0	1	0	1	1	1	0	0	0	160213	2845	Recovered	Survived				4
	2021-04-09T17:42:22.133+03:00	1	61112	2700	35.4	63	150	38	61112	Spontaneous		Same facility	4	2700	Negative	Negative	Negative	Negative	Alive	Perinatal Asphyxia Cong.Malformation	0	0	0	0	1	1	0	Antibiotics Glucose Oxygen	0	0	0	1	0	0	1	1	0	0	0	101112	2665	Recovered	Survived				4
	2021-04-11T11:03:32.644+03:00	1	11212	2615	35.4	73	132	38	11212	Instrumental		Same facility	4	2615	Negative	Negative	Negative	Negative	Alive	Prematurity LBW	1	1	0	0	0	0	0	Antibiotics Oxygen Glucose	0	0	0	1	0	0	1	1	0	0	0	41212	2515	Recovered	Survived				4
	2021-04-11T15:50:49.180+03:00	1	101212	3135	34.8	74	148	39	101212	Spontaneous		Same facility	4	3135	Negative	Negative	Negative	Negative	Alive	Sepsis RDS Perinatal Asphyxia	0	0	1	1	1	0	0	Antibiotics Oxygen Glucose	0	0	0	1	0	0	1	1	0	0	0	131212	3100	Recovered	Survived				4
	2021-04-12T15:39:54.473+03:00	1	50113	3590	35.6	79	136	39	50113	Spontaneous		Same facility	4	3590	Negative	Negative	Negative	Negative	Alive	RDS Sepsis	0	0	1	1	0	0	0	Antibiotics Oxygen Glucose	0	0	0	1	0	0	1	1	0	0	0	90113	3410	Recovered	Survived				4
	2021-04-14T14:31:36.473+03:00	1	12313	3170	35.6	66	134	37	12313	Spontaneous		Same facility	4	3170	Negative	Negative	Negative	Negative	Alive	Sepsis Other	0	0	1	0	0	0	1	Antibiotics Glucose Oxygen	0	0	0	1	0	0	1	1	0	0	0	17313	3350	Recovered	Survived				4
	2021-04-15T07:41:09.190+03:00	1	21513	4125	35	60	131	38	21513	CS		Referred from Other	4	4125	Negative	Negative	Negative	Negative	Alive	Sepsis RDS	0	0	1	1	0	0	0	Antibiotics	0	0	0	1	0	0	0	0	0	0	0	25513	4100	Recovered	Survived				4
	2021-04-14T11:16:36.412+03:00	0	230213	150	34.4	55	120	33	230213	Spontaneous		Same facility	5	1500	Negative	Negative	Negative	Negative	Alive	Prematurity RDS	1	0	0	1	0	0	0	KMC Antibiotics	0	0	1	1	0	0	0	0	0	0	0	270213	1465	Recovered	Survived				4
	2021-04-13T15:41:18.416+03:00	0	60213	2940	37	39	121	39	60213	Spontaneous		Same facility	5	2940	Negative	Negative	Negative	Negative	Alive	Sepsis RDS	0	0	1	1	0	0	0	Antibiotics Oxygen Glucose	0	0	0	1	0	0	1	1	0	0	0	100213	2855	Recovered	Survived				4
	2021-04-13T15:00:01.399+03:00	0	30213	3560	37.4	56	129	39	30213	Spontaneous		Same facility	5	3560	Negative	Negative	Negative	Negative	Alive	Sepsis RDS	0	0	1	1	0	0	0	Antibiotics	0	0	0	1	0	0	0	0	0	0	0	70213	3400	Recovered	Survived				4
	2021-04-09T19:26:31.989+03:00	0	151112	3120	35.6	82	127	40	151112	Spontaneous		Same facility	5	3120	Negative	Negative	Negative	Negative	Alive	RDS Other	0	0	0	1	0	0	1	Antibiotics Oxygen Glucose	0	0	0	1	0	0	1	1	0	0	0	191112	3080	Recovered	Survived				4
	2021-04-09T19:31:21.306+03:00	0	151112	3460	35.5	69	150	40	151112	Spontaneous		Referred from Other	5	3460	Negative	Negative	Negative	Negative	Alive	Sepsis RDS	0	0	1	1	0	0	0	Antibiotics Oxygen	0	0	0	1	0	0	0	1	0	0	0	181112	3380	Recovered	Survived				4
	2021-04-09T22:01:30.547+03:00	0	241112	3395	35.9	48	119	41	241112	Spontaneous		Same facility	5	3395	Negative	Negative	Negative	Negative	Alive	Sepsis Perinatal Asphyxia	0	0	1	0	1	0	0	Antibiotics Oxygen Glucose	0	0	0	1	0	0	1	1	0	0	0	271112	3320	Recovered	Survived				4
	2021-04-12T06:47:20.924+03:00	0	31312	2160	36.1	63	129	38	31312	Spontaneous		Same facility	5	2160	Negative	Negative	Negative	Negative	Alive	Prematurity LBW RDS	1	1	0	1	0	0	0	Antibiotics Glucose Oxygen	0	0	0	1	0	0	1	1	0	0	0	2113	2140	Recovered	Survived				4
	2021-04-14T11:18:11.528+03:00	1	230213	2655	36	54	199	38	230213	Spontaneous		Same facility	5	2655	Negative	Negative	Negative	Negative	Alive	RDS Sepsis	0	0	1	1	0	0	0	Antibiotics	0	0	0	1	0	0	0	0	0	0	0	270213	2590	Recovered	Survived				4
	2021-04-14T10:00:25.847+03:00	1	140213	2745	35.5	52	136	38	140213	CS		Same facility	5	2745	Negative	Negative	Negative	Negative	Alive	Sepsis RDS	0	0	1	1	0	0	0	Antibiotics Oxygen Glucose	0	0	0	1	0	0	1	1	0	0	0	180213	2730	Recovered	Survived				4
	2021-04-12T19:45:41.235+03:00	1	180113	2620	36.3	50	110	38	180113	Spontaneous		Same facility	5	2620	Negative	Negative	Negative	Negative	Alive	Other LBW	0	1	0	0	0	0	1	Antibiotics Glucose Oxygen	0	0	0	1	0	0	1	1	0	0	0	200113	2570	Recovered	Survived				4
	2021-04-09T22:48:03.104+03:00	1	271112	2770	36.2	67	116	38	271112	Spontaneous		Same facility	5	2770	Negative	Negative	Negative	Negative	Alive	Sepsis RDS	0	0	1	1	0	0	0	Antibiotics Oxygen Glucose	0	0	0	1	0	0	1	1	0	0	0	11212	2680	Recovered	Survived				4
	2021-04-09T22:50:37.880+03:00	1	271112	3390	36.4	79	134	39	271112	Spontaneous		Same facility	5	3390	Negative	Negative	Negative	Negative	Alive	RDS Sepsis Other	0	0	1	1	0	0	1	Antibiotics Oxygen Glucose	0	0	0	1	0	0	1	1	0	0	0	11212	3310	Recovered	Survived				4
	2021-04-11T15:42:42.570+03:00	1	91212	3600	37.1	68	128	38	91212	Spontaneous		Same facility	5	3600	Negative	Negative	Negative	Negative	Alive	RDS Sepsis	0	0	1	1	0	0	0	Antibiotics Oxygen Glucose	0	0	0	1	0	0	1	1	0	0	0	121212	3560	Recovered	Survived				4
	2021-04-11T19:55:02.165+03:00	1	111212	3500	36.1	64	121	38	111212	CS		Same facility	5	3500	Negative	Negative	Negative	Negative	Alive	RDS Sepsis	0	0	1	1	0	0	0	Antibiotics Glucose Oxygen	0	0	0	1	0	0	1	1	0	0	0	141212	3480	Recovered	Survived				4
	2021-04-12T06:47:07.497+03:00	1	31312	1570	34.2	56	119	33	31312	Spontaneous		Referred from Other	5	1570	Negative	Negative	Negative	Negative	Alive	Prematurity LBW RDS	1	1	0	1	0	0	0	Antibiotics Oxygen Glucose	0	0	0	1	0	0	1	1	0	0	0	2113	1505	Recovered	Survived				4
	2021-04-14T13:57:55.364+03:00	1	8313	3670	36.9	53	160	38	8313	Spontaneous		Same facility	5	3670	Negative	Negative	Negative	Negative	Alive	Sepsis RDS	0	0	1	1	0	0	0	Antibiotics	0	0	0	1	0	0	0	0	0	0	0	12313	3360	Recovered	Survived				4
	2021-04-14T17:16:48.818+03:00	1	3413	2700	36.6	56	146	39	3413	CS		Same facility	5	2700	Negative	Negative	Negative	Negative	Alive	Sepsis	0	0	1	0	0	0	0	Antibiotics	0	0	0	1	0	0	0	0	0	0	0	6413	2630	Recovered	Survived				4
	2021-04-15T07:48:12.907+03:00	1	23513	3340	36	28	162	38	23513	CS		Same facility	5	3340	Negative	Negative	Negative	Negative	Alive	RDS Other	0	0	0	1	0	0	1	Antibiotics Glucose Oxygen	0	0	0	1	0	0	1	1	0	0	0	26513	3300	Recovered	Survived				4
	2021-04-15T21:18:51.585+03:00	0	100613	3900	37	63	156	39	100613	Spontaneous		Same facility	6	3900	Negative	Negative	Negative	Negative	Alive	Sepsis RDS	0	0	1	1	0	0	0	Antibiotics	0	0	0	1	0	0	0	0	0	0	0	120613	3850	Recovered	Survived				4
	2021-04-15T21:13:37.041+03:00	0	80613	2250	37	46	190	39	80613	CS		Same facility	6	2250	Negative	Negative	Negative	Negative	Alive	RDS Sepsis	0	0	1	1	0	0	0	Antibiotics Oxygen Glucose	0	0	0	1	0	0	1	1	0	0	0	110613	2210	Recovered	Survived				4
	2021-04-13T16:48:34.259+03:00	0	110213	3365	35.9	87	139	39	110213	CS		Same facility	6	3365	Negative	Negative	Negative	Negative	Alive	Perinatal Asphyxia Other	0	0	0	0	1	0	1	Antibiotics	0	0	0	1	0	0	0	0	0	0	0	150213	3460	Recovered	Survived				4
	2021-04-13T14:52:08.931+03:00	0	30213	2675	35.8	40	114	38	30213	Spontaneous		Same facility	6	2675	Negative	Negative	Negative	Negative	Alive	Sepsis RDS	0	0	1	1	0	0	0	Antibiotics Oxygen Glucose	0	0	0	1	0	0	1	1	0	0	0	70213	2665	Recovered	Survived				4
	2021-04-09T17:14:52.055+03:00	0	51112	3210	36	52	127	38	51112	Spontaneous		Same facility	6	3210	Negative	Negative	Negative	Negative	Alive	RDS Other	0	0	0	1	0	0	1	Other Blood transfusion	0	0	0	0	0	0	0	0	1	0	1	91112	3160	Recovered	Survived				4
	2021-04-09T19:56:23.883+03:00	0	171112	2920	36.7	50	141	38	171112	Spontaneous		Same facility	6	2920	Negative	Positive	Negative	Negative	Alive	Sepsis RDS	0	0	1	1	0	0	0	Antibiotics Anticonvulsants Oxygen	0	0	0	1	1	0	0	1	0	0	0	191112	2875	Recovered	Survived				4
	2021-04-09T23:02:37.865+03:00	0	281112	1745	35	41	140	39	281112	Spontaneous		Same facility	6	1745	Negative	Negative	Negative	Negative	Alive	RDS Prematurity	1	0	0	1	0	0	0	KMC Antibiotics	0	0	1	1	0	0	0	0	0	0	0	11212	1655	Recovered	Survived				4
	2021-04-12T01:13:11.459+03:00	0	301212	2810	36	80	174	38	301212	Spontaneous		Same facility	6	2810	Negative	Negative	Negative	Negative	Alive	Other RDS	0	0	0	1	0	0	1	Antibiotics Glucose Oxygen	0	0	0	1	0	0	1	1	0	0	0	31312	2830	Recovered	Survived				4
	2021-04-12T17:54:51.534+03:00	1	90113	3640	36.5	47	153	39	90113	Spontaneous		Same facility	6	3640	Negative	Negative	Negative	Negative	Alive	Cong.Malformation Other	0	0	0	0	0	1	1	Antibiotics	0	0	0	1	0	0	0	0	0	0	0	130113	3590	Recovered	Survived				4
	2021-04-15T22:44:29.014+03:00	1	260613	2820	35.6	59	132	39	260613	CS		Same facility	6	2828	Negative	Negative	Negative	Negative	Alive	Perinatal Asphyxia Other	0	0	0	0	1	0	1	Antibiotics Resuscitation Anticonvulsants	0	1	0	1	1	0	0	0	0	0	0	300613	2820	Recovered	Survived				4
	2021-04-14T11:47:23.237+03:00	1	260213	3280	37	47	138	40	260213	CS		Same facility	6	3280	Negative	Negative	Negative	Negative	Alive	Sepsis	0	0	1	0	0	0	0	Antibiotics	0	0	0	1	0	0	0	0	0	0	0	300213	3150	Recovered	Survived				4
	2021-04-14T10:57:49.299+03:00	1	200213	2460	36.7	50	130	39	200213	Spontaneous		Same facility	6	2460	Negative	Negative	Negative	Negative	Alive	Perinatal Asphyxia Other	0	0	0	0	1	0	1	Antibiotics Oxygen Glucose	0	0	0	1	0	0	1	1	0	0	0	240213	2160	Recovered	Survived				4
	2021-04-14T10:54:26.144+03:00	1	200213	3200	35.6	98	137	39	200113	Spontaneous		Referred from Other	6	3200	Negative	Negative	Negative	Negative	Alive	Sepsis RDS	0	0	1	1	0	0	0	Antibiotics Oxygen Glucose	0	0	0	1	0	0	1	1	0	0	0	240213	3200	Recovered	Survived				4
	2021-04-13T17:07:44.769+03:00	1	120213	2135	36	42	140	38	120213	Spontaneous		Same facility	6	2135	Negative	Negative	Negative	Negative	Alive	LBW	0	1	0	0	0	0	0	KMC Antibiotics	0	0	1	1	0	0	0	0	0	0	0	160213	2095	Recovered	Survived				4
	2021-04-13T15:33:41.095+03:00	1	80213	2500	35.4	80	128	38	80213	Spontaneous		Same facility	6	2500	Negative	Negative	Negative	Negative	Alive	RDS Other	0	0	0	1	0	0	1	Antibiotics Oxygen	0	0	0	1	0	0	0	1	0	0	0	110213	2580	Recovered	Survived				4
	2021-04-09T16:08:39.053+03:00	1	11112	2830	36.4	63	169	39	11112	Spontaneous		Same facility	6	2830	Negative	Negative	Negative	Negative	Alive	Sepsis RDS	0	0	1	1	0	0	0	Glucose Oxygen Antibiotics	0	0	0	1	0	0	1	1	0	0	0	41112	2705	Recovered	Survived				4
	2021-04-09T21:10:17.100+03:00	1	231112	2730	35.3	72	130	38	231112	CS		Same facility	6	2730	Negative	Negative	Negative	Negative	Alive	RDS	0	0	0	1	0	0	0	Continuous airway pressure Antibiotics	1	0	0	1	0	0	0	0	0	0	0	271112	2654	Recovered	Survived				4
	2021-04-09T22:59:39.846+03:00	1	281112	2880	36.6	50	132	38	281112	Spontaneous		Same facility	6	2880	Negative	Negative	Negative	Negative	Alive	RDS Sepsis Other	0	0	1	1	0	0	1	Antibiotics Oxygen Glucose	0	0	0	1	0	0	1	1	0	0	0	11212	3170	Recovered	Survived				4
	2021-04-11T11:00:49.099+03:00	1	301112	1905	35.8	65	148	35	301112	Spontaneous		Same facility	6	1905	Negative	Negative	Negative	Negative	Alive	Prematurity LBW	1	1	0	0	0	0	0	KMC Phototherapy Oxygen	0	0	1	0	0	1	0	1	0	0	0	31212	1865	Recovered	Survived				4
	2021-04-11T20:12:26.688+03:00	1	121212	3300	36.4	50	154	39	61212	CS		Same facility	6	0	Negative	Negative	Negative	Negative	Alive	Perinatal Asphyxia	0	0	0	0	1	0	0	Antibiotics Anticonvulsants Glucose Oxygen	0	0	0	1	1	0	1	1	0	0	0	161212	3315	Recovered	Survived				4
	2021-04-12T07:21:48.463+03:00	1	2113	3255	36.4	50	151	39	2113	Spontaneous		Same facility	6	3255	Negative	Negative	Negative	Negative	Alive	RDS Other	0	0	0	1	0	0	1	Antibiotics Glucose Oxygen	0	0	0	1	0	0	1	1	0	0	0	6113	3185	Recovered	Survived				4
	2021-04-14T16:21:14.128+03:00	1	20313	2895	36.5	56	138	39	20313	Instrumental		Same facility	6	36.5	Positive	Negative	Negative	Negative	Alive	Cong.Malformation Other	0	0	0	0	0	1	1	Antibiotics Glucose Oxygen	0	0	0	1	0	0	1	1	0	0	0	23313	2960	Recovered	Survived				4
	2021-04-12T19:47:56.878+03:00	0	180113	3435	36.1	60	168	39	180113	Spontaneous		Same facility	7	0	Positive	Negative	Negative	Negative	Alive	Sepsis RDS Other	0	0	1	1	0	0	1	Antibiotics Oxygen	0	0	0	1	0	0	0	1	0	0	0	200113	2570	Recovered	Survived				4
	2021-04-12T19:05:53.408+03:00	0	110113	3645	36.6	42	142	40	110113	Spontaneous		Same facility	7	3645	Negative	Negative	Negative	Negative	Alive	RDS Sepsis Perinatal Asphyxia	0	0	1	1	1	0	0	Antibiotics Oxygen Glucose	0	0	0	1	0	0	1	1	0	0	0	150113	3645	Recovered	Survived				4
	2021-04-09T18:55:42.967+03:00	0	131112	3490	37.2	66	142	38	131112	CS		Referred from Other	7	3490	Negative	Negative	Negative	Negative	Alive	RDS Sepsis	0	0	1	1	0	0	0	Antibiotics Oxygen	0	0	0	1	0	0	0	1	0	0	0	161112	3410	Recovered	Survived				4
	2021-04-09T19:28:13.314+03:00	0	151112	4005	36.7	50	137	39	151112	Instrumental		Referred from Other	7	4005	Negative	Negative	Negative	Negative	Alive	RDS Sepsis	0	0	1	1	0	0	0	Antibiotics Oxygen	0	0	0	1	0	0	0	1	0	0	0	191112	3925	Recovered	Survived				4
	2021-04-11T20:08:26.210+03:00	0	121212	2890	35.7	76	134	34	121212	Spontaneous		Same facility	7	2890	Negative	Negative	Negative	Negative	Alive	RDS Sepsis	0	0	1	1	0	0	0	Antibiotics Glucose Oxygen	0	0	0	1	0	0	1	1	0	0	0	151212	2810	Recovered	Survived				4
	2021-04-12T15:50:18.945+03:00	0	30113	3120	36.2	78	129	38	30113	Spontaneous		Same facility	7	3120	Negative	Negative	Negative	Negative	Alive	RDS Other	0	0	0	1	0	0	1	Antibiotics Oxygen	0	0	0	1	0	0	0	1	0	0	0	60113	3088	Recovered	Survived				4
	2021-04-14T22:08:03.736+03:00	0	16413	3500	36.2	54	113	39	16413	Spontaneous		Referred from Other	7	3500	Negative	Negative	Negative	Negative	Alive	Cong.Malformation	0	0	0	0	0	1	0	Antibiotics Glucose Oxygen	0	0	0	1	0	0	1	1	0	0	0	20413	2485	Recovered	Survived				4
	2021-04-15T23:21:09.727+03:00	1	50713	3715	37	53	161	38	50713	Spontaneous		Same facility	7	3715	Negative	Negative	Negative	Negative	Alive	RDS Other	0	0	0	1	0	0	1	Antibiotics	0	0	0	1	0	0	0	0	0	0	0	90713	3640	Recovered	Survived				4
	2021-04-09T18:13:13.319+03:00	1	101112	3900	31	39	45	39	101112	CS		Same facility	7	3900	Negative	Negative	Negative	Negative	Alive	Sepsis Perinatal Asphyxia	0	0	1	0	1	0	0	Anticonvulsants Glucose Oxygen	0	0	0	0	1	0	1	1	0	0	0	141112	0	Recovered	Survived				4
	2021-04-09T19:58:42.799+03:00	1	171112	4050	36.4	43	156	41	171112	CS		Same facility	7	4050	Negative	Negative	Negative	Negative	Alive	Prematurity RDS	1	0	0	1	0	0	0	KMC Antibiotics Oxygen	0	0	1	1	0	0	0	1	0	0	0	191112	3975	Recovered	Survived				4
	2021-04-09T20:07:07.918+03:00	1	171112	4260	36.8	62	110	39	171112	Spontaneous		Same facility	7	4260	Negative	Negative	Negative	Negative	Alive	Sepsis Perinatal Asphyxia	0	0	1	0	1	0	0	Antibiotics Oxygen Glucose	0	0	0	1	0	0	1	1	0	0	0	201112	4200	Recovered	Survived				4
	2021-04-11T13:48:54.334+03:00	1	61212	2400	36	56	134	39	61212	Spontaneous		Same facility	7	2400	Negative	Negative	Negative	Negative	Alive	Cong.Malformation Other	0	0	0	0	0	1	1	Antibiotics Oxygen Glucose	0	0	0	1	0	0	1	1	0	0	0	91212	2580	Recovered	Survived				4
	2021-04-12T06:50:44.008+03:00	1	31312	2900	36.7	59	150	39	61212	Spontaneous		Same facility	7	2900	Negative	Negative	Negative	Negative	Alive	Other	0	0	0	0	0	0	1	Other	0	0	0	0	0	0	0	0	0	0	1	6113	2970	Recovered	Survived				4
	2021-04-12T06:52:22.532+03:00	1	31312	1550	35.5	87	150	40	31312	CS		Same facility	7	1550	Negative	Negative	Negative	Negative	Alive	LBW RDS	0	1	0	1	0	0	0	Antibiotics KMC Glucose Oxygen	0	0	1	1	0	0	1	1	0	0	0	1113	1580	Recovered	Survived				4
	2021-04-12T07:16:04.833+03:00	1	2113	3820	35	36	106	38	2113	Spontaneous		Referred from Other	7	3850	Negative	Negative	Negative	Negative	Alive	Sepsis RDS	0	0	1	1	0	0	0	Antibiotics	0	0	0	1	0	0	0	0	0	0	0	5113	3235	Recovered	Survived				4
	2021-04-15T07:14:56.751+03:00	1	11513	3190	36.2	52	157	39	211513	CS		Same facility	7	3190	Negative	Negative	Negative	Negative	Alive	Sepsis RDS	0	0	1	1	0	0	0	Antibiotics Glucose Oxygen	0	0	0	1	0	0	1	1	0	0	0	15513	3130	Recovered	Survived				4
	2021-04-15T23:46:03.767+03:00	0	70713	2280	36.3	59	124	38	70713	CS		Same facility	8	2280	Negative	Negative	Negative	Negative	Alive	Sepsis Other	0	0	1	0	0	0	1	Antibiotics Phototherapy Glucose	0	0	0	1	0	1	1	0	0	0	0	120713	2230	Recovered	Survived				4
	2021-04-15T22:53:35.888+03:00	0	300613	3360	35.8	70	142	39	300613	Spontaneous		Referred from Other	8	3360	Negative	Negative	Negative	Negative	Alive	RDS Other	0	0	0	1	0	0	1	Antibiotics Oxygen Glucose	0	0	0	1	0	0	1	1	0	0	0	60713	3280	Recovered	Survived				4
	2021-04-11T13:34:22.989+03:00	1	51212	2500	37.7	50	138	38	51212	Spontaneous		Same facility	8	2500	Negative	Negative	Negative	Negative	Alive	Sepsis RDS	0	0	1	1	0	0	0	Antibiotics Glucose Oxygen	0	0	0	1	0	0	1	1	0	0	0	91212	2270	Recovered	Survived				4
	2021-04-12T15:45:37.144+03:00	1	60113	3380	36.9	50	113	40	60113	CS		Same facility	8	3380	Negative	Negative	Negative	Negative	Alive	RDS Sepsis	0	0	1	1	0	0	0	Antibiotics Oxygen Glucose	0	0	0	1	0	0	1	1	0	0	0	100113	3250	Recovered	Survived				4
	2021-04-12T01:43:26.467+03:00	0	11312	2990	36.9	40	170	38	11312	Spontaneous		Same facility	5	2990	Negative	Negative	Negative	Negative	Dead	Sepsis RDS Other	0	0	1	1	0	0	1	Antibiotics Glucose Oxygen	0	0	0	1	0	0	1	1	0	0	0	31312	2990	Recovered	Dead	4	Sepsis		4
	2021-04-12T15:58:18.933+03:00	0	70113	3035	36.4	36	151	38	20113	Spontaneous		Referred from Other	0	0	Negative	Negative	Negative	Negative	Alive	Perinatal Asphyxia	0	0	0	0	1	0	0	Resuscitation Antibiotics Anticonvulsants Oxygen Glucose	0	1	0	1	1	0	1	1	0	0	0	120113	3140	Recovered	Survived				5
	2021-04-15T22:07:48.484+03:00	0	150613	2890	37	32	123	37	210513	Spontaneous		Referred from Other	0	0	Negative	Negative	Negative	Negative	Alive	Cong.Malformation Other	0	0	0	0	0	1	1	Antibiotics Oxygen Glucose	0	0	0	1	0	0	1	1	0	0	0	200613	3035	Recovered	Survived				5
	2021-04-14T11:44:59.688+03:00	0	250213	3400	36.1	40	149	39	240313	Spontaneous		Home delivery	0	0	Negative	Negative	Negative	Negative	Alive	RDS Sepsis	0	0	1	1	0	0	0	Antibiotics Oxygen Glucose	0	0	0	1	0	0	1	1	0	0	0	300213	3220	Recovered	Survived				5
	2021-04-13T15:37:19.584+03:00	0	80213	3025	37	43	141	38	80213	Spontaneous		Same facility	0	3025	Negative	Negative	Negative	Negative	Alive	Sepsis	0	0	1	0	0	0	0	Antibiotics Oxygen	0	0	0	1	0	0	0	1	0	0	0	150213	3095	Recovered	Survived				5
	2021-04-14T13:56:15.422+03:00	0	6313	3515	37.3	42	130	0	6313	Spontaneous		Home delivery	0	0	Negative	Negative	Negative	Negative	Alive	Sepsis RDS Other	0	0	1	1	0	0	1	Antibiotics Oxygen Glucose	0	0	0	1	0	0	1	1	0	0	0	11313	3360	Recovered	Survived				5
	2021-04-16T11:54:44.451+03:00	1	300713	3200	36.6	39	130	0	240713	Spontaneous		Referred from Other	0	0	Negative	Negative	Negative	Negative	Alive	Other	0	0	0	0	0	0	1	Other	0	0	0	0	0	0	0	0	0	0	1	20813	3240	Recovered	Survived				5
	2021-04-16T11:53:02.619+03:00	1	290713	3535	37	33	146	38	200713	Spontaneous		Referred from Other	0	0	Negative	Negative	Negative	Negative	Alive	Other	0	0	0	0	0	0	1	Antibiotics	0	0	0	1	0	0	0	0	0	0	0	20813	3610	Recovered	Survived				5
	2021-04-13T16:46:40.164+03:00	1	110213	3170	37.8	48	138	0	10213	Spontaneous		Referred from Other	0	0	Negative	Negative	Negative	Negative	Alive	Sepsis Other	0	0	1	0	0	0	1	Antibiotics Phototherapy	0	0	0	1	0	1	0	0	0	0	0	160213	3300	Recovered	Survived				5
	2021-04-13T15:35:37.183+03:00	1	80213	3000	36.7	54	120	40	80213	CS		Referred from Other	0	3000	Negative	Negative	Negative	Negative	Alive	Sepsis	0	0	1	0	0	0	0	Antibiotics	0	0	0	1	0	0	0	0	0	0	0	130213	4200	Recovered	Survived				5
	2021-04-13T15:31:53.221+03:00	1	80213	4300	37.6	80	187	39	80213	Spontaneous		Home delivery	0	4300	Negative	Negative	Negative	Negative	Alive	Sepsis	0	0	1	0	0	0	0	Antibiotics Oxygen	0	0	0	1	0	0	0	1	0	0	0	130213	4630	Recovered	Survived				5
	2021-04-13T15:21:56.112+03:00	1	60213	3175	34.5	64	129	0	60213	Spontaneous		Referred from Other	0	0	Negative	Negative	Negative	Negative	Alive	LBW Sepsis	0	1	1	0	0	0	0	Antibiotics	0	0	0	1	0	0	0	0	0	0	0	110213	3145	Recovered	Survived				5
	2021-04-09T19:08:13.509+03:00	1	141112	0	36	45	150	0	91112	Spontaneous		Referred from Other	0	0	Negative	Negative	Negative	Negative	Alive	RDS Sepsis Other	0	0	1	1	0	0	1	Glucose Other Oxygen	0	0	0	0	0	0	1	1	0	0	1	191112	3550	Recovered	Survived				5
	2021-04-09T19:13:37.395+03:00	1	141112	1565	34.3	52	138	32	141112	Spontaneous		Same facility	0	0	Negative	Negative	Negative	Negative	Alive	Prematurity RDS	1	0	0	1	0	0	0	Antibiotics Glucose Oxygen Other	0	0	0	1	0	0	1	1	0	0	1	191112	1410	Recovered	Survived				5
	2021-04-09T22:53:12.904+03:00	1	271112	3285	37	69	156	0	0	Spontaneous		Home delivery	0	0	Negative	Negative	Negative	Negative	Alive	LBW Sepsis Other	0	1	1	0	0	0	1	Antibiotics	0	0	0	1	0	0	0	0	0	0	0	21212	3140	Recovered	Survived				5
	2021-04-14T12:25:20.158+03:00	1	30213	3750	36.9	48	149	40	24213	Spontaneous		Referred from Other	0	0	Negative	Negative	Negative	Negative	Alive	Other	0	0	0	0	0	0	1	Phototherapy Antibiotics	0	0	0	1	0	1	0	0	0	0	0	1313	3770	Recovered	Survived				5
	2021-04-14T14:34:28.598+03:00	1	13313	2280	37	52	173	0	10313	Spontaneous		Referred from Other	0	0	Negative	Negative	Negative	Negative	Alive	Sepsis RDS Other	0	0	1	1	0	0	1	Antibiotics Blood transfusion	0	0	0	1	0	0	0	0	1	0	0	14313	2270	Recovered	Survived				5
	2021-04-14T16:29:16.196+03:00	1	21313	3245	37	49	146	0	20313	Spontaneous		Referred from Other	0	0	Negative	Negative	Negative	Negative	Alive	Prematurity Sepsis RDS Other	1	0	1	1	0	0	1	KMC Antibiotics Glucose Oxygen	0	0	1	1	0	0	1	1	0	0	0	25313	3170	Recovered	Survived				5
	2021-04-14T16:43:01.055+03:00	1	23313	3680	36.3	37	64	163	17313	Spontaneous		Referred from Other	0	0	Negative	Negative	Negative	Negative	Alive	Other	0	0	0	0	0	0	1	Antibiotics Phototherapy	0	0	0	1	0	1	0	0	0	0	0	28313	3695	Recovered	Survived				5
	2021-04-14T22:18:50.735+03:00	1	21413	2225	35.1	37	145	0	13413	Spontaneous		Referred from Other	0	0	Negative	Negative	Negative	Negative	Alive	Other	0	0	0	0	0	0	1	Antibiotics Phototherapy	0	0	0	1	0	1	0	0	0	0	0	26413	2200	Recovered	Survived				5
	2021-04-14T22:22:21.473+03:00	1	22413	2040	36.6	44	132	39	22413	Spontaneous		Referred from Other	0	2040	Negative	Negative	Negative	Negative	Alive	Sepsis	0	0	1	0	0	0	0	Antibiotics	0	0	0	1	0	0	0	0	0	0	0	27413	2120	Recovered	Survived				5
	2021-04-14T22:29:09.794+03:00	1	23413	3170	37.2	50	110	0	19413	Spontaneous		Referred from Other	0	0	Negative	Negative	Negative	Negative	Alive	Other	0	0	0	0	0	0	1	Antibiotics	0	0	0	1	0	0	0	0	0	0	0	25413	3270	Recovered	Survived				5
	2021-04-14T22:43:46.243+03:00	1	27413	2240	37.2	56	141	38	25413	Spontaneous		Referred from Other	0	0	Negative	Negative	Negative	Negative	Alive	RDS Perinatal Asphyxia	0	0	0	1	1	0	0	Anticonvulsants Antibiotics	0	0	0	1	1	0	0	0	0	0	0	30413	2200	Recovered	Survived				5
	2021-04-15T07:23:51.019+03:00	1	14513	1855	37	50	162	34	10513	Spontaneous		Referred from Other	0	8	Negative	Negative	Negative	Negative	Alive	Prematurity LBW	1	1	0	0	0	0	0	Antibiotics KMC Glucose Oxygen	0	0	1	1	0	0	1	1	0	0	0	18513	1800	Recovered	Survived				5
	2021-04-15T07:31:44.171+03:00	1	17513	2200	36	70	175	40	15513	Spontaneous		Referred from Other	0	0	Negative	Negative	Negative	Negative	Dead	Cong.Malformation Other	0	0	0	0	0	1	1	Antibiotics Glucose Oxygen	0	0	0	1	0	0	1	1	0	0	0	21813	2180	Recovered	Survived				5
	2021-04-12T07:14:35.704+03:00	1	2113	2790	35.6	67	154	39	2113	Spontaneous		Same facility	2	2795	Negative	Negative	Negative	Negative	Alive	Sepsis Perinatal Asphyxia	0	0	1	0	1	0	0	Resuscitation Anticonvulsants Glucose Oxygen	0	1	0	0	1	0	1	1	0	0	0	6113	2595	Recovered	Survived				5
	2021-04-13T16:35:51.204+03:00	0	100213	2505	35.4	69	157	38	100213	Spontaneous		Same facility	3	2505	Negative	Negative	Negative	Negative	Alive	Sepsis RDS Perinatal Asphyxia Other	0	0	1	1	1	0	1	Antibiotics Anticonvulsants Oxygen Glucose	0	0	0	1	1	0	1	1	0	0	0	150213	2602	Recovered	Survived				5
	2021-04-11T23:04:38.477+03:00	0	151212	3300	35.8	55	160	38	151212	Instrumental		Same facility	3	3300	Negative	Negative	Negative	Negative	Alive	RDS Sepsis	0	0	1	1	0	0	0	Antibiotics Oxygen Glucose	0	0	0	1	0	0	1	1	0	0	0	191212	3400	Recovered	Survived				5
	2021-04-13T12:43:02.977+03:00	0	29113	3070	34.7	59	161	38	29113	Spontaneous		Same facility	3	3070	Negative	Negative	Negative	Negative	Alive	RDS Perinatal Asphyxia	0	0	0	1	1	0	0	Antibiotics Glucose Oxygen	0	0	0	1	0	0	1	1	0	0	0	3213	3025	Recovered	Survived				5
	2021-04-14T20:36:11.949+03:00	0	8413	3120	36.7	63	190	38	8413	Spontaneous		Same facility	3	3120	Negative	Negative	Negative	Negative	Alive	RDS Perinatal Asphyxia Other	0	0	0	1	1	0	1	Antibiotics Anticonvulsants	0	0	0	1	1	0	0	0	0	0	0	15413	3100	Recovered	Survived				5
	2021-04-11T15:45:44.519+03:00	1	91212	3900	36.1	78	146	38	91212	Spontaneous		Same facility	3	3900	Negative	Negative	Negative	Negative	Alive	RDS Perinatal Asphyxia	0	0	0	1	1	0	0	Antibiotics Glucose Oxygen	0	0	0	1	0	0	1	1	0	0	0	131212	3890	Recovered	Survived				5
	2021-04-13T13:16:47.674+03:00	1	28113	1880	37.7	50	144	34	28113	Spontaneous		Same facility	3	1880	Negative	Negative	Negative	Negative	Alive	Prematurity Sepsis RDS	1	0	1	1	0	0	0	Antibiotics Anticonvulsants Glucose Oxygen	0	0	0	1	1	0	1	1	0	0	0	3213	1715	Recovered	Survived				5
	2021-04-14T22:42:28.516+03:00	1	26413	3355	34.1	38	148	38	26413	Spontaneous		Same facility	3	3355	Negative	Negative	Negative	Negative	Alive	RDS Perinatal Asphyxia Other	0	0	0	1	1	0	1	Resuscitation Antibiotics Anticonvulsants Glucose Oxygen	0	1	0	1	1	0	1	1	0	0	0	1513	3260	Recovered	Survived				5
	2021-04-14T22:45:09.310+03:00	1	28413	3290	36.1	70	140	39	28413	Spontaneous		Same facility	3	3390	Negative	Negative	Negative	Negative	Alive	Perinatal Asphyxia Other	0	0	0	0	1	0	1	Resuscitation Antibiotics Anticonvulsants Glucose Oxygen	0	1	0	1	1	0	1	1	0	0	0	3513	3300	Recovered	Survived				5
	2021-04-15T07:04:14.065+03:00	1	8513	3450	35.5	64	111	38	8513	Spontaneous		Same facility	3	3450	Negative	Negative	Negative	Negative	Alive	RDS Other	0	0	0	1	0	0	1	Antibiotics Phototherapy Glucose Oxygen	0	0	0	1	0	1	1	1	0	0	0	12413	3400	Recovered	Survived				5
	2021-04-09T19:39:58.844+03:00	0	151112	3050	36	65	140	40	151112	Spontaneous		Same facility	4	3050	Negative	Negative	Negative	Negative	Alive	Sepsis RDS Perinatal Asphyxia Other	0	0	1	1	1	0	1	Resuscitation Antibiotics Glucose Oxygen	0	1	0	1	0	0	1	1	0	0	0	201112	2935	Recovered	Survived				5
	2021-04-14T14:51:06.770+03:00	0	16313	3205	35.1	56	132	40	16313	Spontaneous		Same facility	4	3205	Negative	Negative	Negative	Negative	Alive	Perinatal Asphyxia	0	0	0	0	1	0	0	Resuscitation Anticonvulsants Antibiotics	0	1	0	1	1	0	0	0	0	0	0	20313	3165	Recovered	Survived				5
	2021-04-14T17:14:31.023+03:00	0	3413	2740	36.1	70	146	40	3413	CS		Same facility	4	2720	Negative	Negative	Negative	Negative	Alive	Sepsis RDS	0	0	1	1	0	0	0	Antibiotics Glucose Oxygen	0	0	0	1	0	0	1	1	0	0	0	7413	2460	Recovered	Survived				5
	2021-04-14T17:17:57.554+03:00	0	3413	2250	36.7	72	147	39	3413	CS		Same facility	4	2250	Negative	Negative	Negative	Negative	Alive	Sepsis RDS Perinatal Asphyxia	0	0	1	1	1	0	0	Antibiotics Glucose Oxygen	0	0	0	1	0	0	1	1	0	0	0	5413	2140	Recovered	Survived				5
	2021-04-14T20:26:53.754+03:00	0	6413	3300	35.2	69	143	39	6413	Spontaneous		Same facility	4	3300	Negative	Negative	Negative	Negative	Alive	RDS Other	0	0	0	1	0	0	1	Antibiotics	0	0	0	1	0	0	0	0	0	0	0	12413	3240	Recovered	Survived				5
	2021-04-15T07:13:17.142+03:00	0	11513	2820	34.4	52	138	40	11513	CS		Same facility	4	3870	Negative	Negative	Negative	Negative	Alive	RDS Other	0	0	0	1	0	0	1	Antibiotics	0	0	0	1	0	0	0	0	0	0	0	15513	2603	Recovered	Survived				5
	2021-04-15T07:47:06.753+03:00	0	23513	2850	35.2	32	133	39	23513	Spontaneous		Same facility	4	2850	Negative	Negative	Negative	Negative	Alive	Perinatal Asphyxia Other	0	0	0	0	1	0	1	Antibiotics Anticonvulsants Glucose Oxygen	0	0	0	1	1	0	1	1	0	0	0	29513	2510	Recovered	Survived				5
	2021-04-14T10:52:21.166+03:00	1	200313	2500	37	60	122	38	200213	Spontaneous		Referred from Other	4	2500	Negative	Positive	Negative	Negative	Alive	Sepsis RDS	0	0	1	1	0	0	0	Antibiotics Oxygen Glucose	0	0	0	1	0	0	1	1	0	0	0	240213	2730	Recovered	Survived				5
	2021-04-09T18:27:20.433+03:00	1	101112	3195	35.9	80	138	41	101112	Spontaneous		Same facility	4	31954	Negative	Negative	Negative	Negative	Alive	LBW Perinatal Asphyxia	0	1	0	0	1	0	0	Antibiotics Oxygen Glucose	0	0	0	1	0	0	1	1	0	0	0	151112	3085	Recovered	Survived				5
	2021-04-12T06:34:38.979+03:00	1	21312	2735	34	40	120	38	21312	Instrumental		Referred from Other	4	2735	Negative	Negative	Negative	Negative	Alive	RDS Perinatal Asphyxia Other	0	0	0	1	1	0	1	Antibiotics Glucose Oxygen	0	0	0	1	0	0	1	1	0	0	0	1113	2700	Recovered	Survived				5
	2021-04-13T12:10:36.742+03:00	1	25113	2450	34.7	53	159	39	25113	CS		Same facility	4	2450	Negative	Negative	Negative	Negative	Alive	RDS Perinatal Asphyxia Other	0	0	0	1	1	0	1	Antibiotics Anticonvulsants Glucose Oxygen	0	0	0	1	1	0	1	1	0	0	0	30113	2500	Recovered	Survived				5
	2021-04-13T12:39:57.041+03:00	1	29113	2695	36	46	156	38	29113	Spontaneous		Same facility	4	2600	Negative	Negative	Negative	Negative	Alive	Sepsis RDS Perinatal Asphyxia	0	0	1	1	1	0	0	Antibiotics Glucose Oxygen	0	0	0	1	0	0	1	1	0	0	0	3213	2580	Recovered	Survived				5
	2021-04-15T21:54:26.554+03:00	0	190613	3590	35.6	61	138	39	190613	Spontaneous		Same facility	5	3590	Negative	Negative	Negative	Negative	Alive	Sepsis RDS	0	0	1	1	0	0	0	Antibiotics Glucose Oxygen	0	0	0	1	0	0	1	1	0	0	0	240613	3500	Recovered	Survived				5
	2021-04-15T21:51:24.371+03:00	0	160613	1680	35.9	43	130	38	160613	CS		Same facility	5	1680	Negative	Negative	Negative	Negative	Alive	Sepsis RDS	0	0	1	1	0	0	0	Antibiotics Oxygen Glucose	0	0	0	1	0	0	1	1	0	0	0	210613	1620	Recovered	Survived				5
	2021-04-15T21:12:15.084+03:00	0	60613	2020	36	39	140	35	60613	Spontaneous		Same facility	5	2020	Negative	Negative	Negative	Negative	Alive	Prematurity RDS Other	1	0	0	1	0	0	1	KMC Antibiotics Oxygen Glucose	0	0	1	1	0	0	1	1	0	0	0	110613	1980	Recovered	Survived				5
	2021-04-13T15:23:43.822+03:00	0	60213	3415	36.6	50	158	39	60213	CS		Same facility	5	3415	Negative	Negative	Negative	Negative	Alive	Sepsis RDS	0	0	1	1	0	0	0	Antibiotics Glucose Oxygen	0	0	0	1	0	0	1	1	0	0	0	110513	3230	Recovered	Survived				5
	2021-04-11T11:05:46.923+03:00	0	11212	3245	36	71	141	38	11212	CS		Same facility	5	3245	Negative	Negative	Negative	Negative	Alive	Sepsis RDS	0	0	1	1	0	0	0	Antibiotics Oxygen Glucose	0	0	0	1	0	0	1	1	0	0	0	61212	3100	Recovered	Survived				5
	2021-04-14T14:17:55.653+03:00	0	10313	3690	35.5	52	130	38	10313	Spontaneous		Same facility	5	3690	Negative	Positive	Negative	Negative	Alive	RDS Perinatal Asphyxia	0	0	0	1	1	0	0	Antibiotics Glucose Oxygen	0	0	0	1	0	0	1	1	0	0	0	15313	3595	Recovered	Survived				5
	2021-04-14T17:22:59.322+03:00	0	5413	2770	36.6	48	128	38	5413	Spontaneous		Same facility	5	2770	Negative	Negative	Negative	Negative	Alive	RDS Other	0	0	0	1	0	0	1	Antibiotics	0	0	0	1	0	0	0	0	0	0	0	8413	2705	Recovered	Survived				5
	2021-04-14T20:49:50.411+03:00	0	12413	2765	37	38	134	38	12413	Spontaneous		Same facility	5	2765	Negative	Negative	Negative	Negative	Alive	RDS Other	0	0	0	1	0	0	1	Antibiotics	0	0	0	1	0	0	0	0	0	0	0	16413	2700	Recovered	Survived				5
	2021-04-16T00:15:31.956+03:00	1	250713	3305	35	52	119	38	250713	Spontaneous		Same facility	5	3305	Negative	Negative	Negative	Negative	Alive	Perinatal Asphyxia	0	0	0	0	1	0	0	Resuscitation Antibiotics Anticonvulsants Glucose Oxygen	0	1	0	1	1	0	1	1	0	0	0	300713	3280	Recovered	Survived				5
	2021-04-15T21:01:24.025+03:00	1	50613	2800	36.6	44	135	39	50613	Spontaneous		Same facility	5	2800	Negative	Negative	Negative	Negative	Alive	Sepsis RDS	0	0	1	1	0	0	0	Antibiotics Oxygen Glucose	0	0	0	1	0	0	1	1	0	0	0	100613	2780	Recovered	Survived				5
	2021-04-12T19:38:57.942+03:00	1	160113	2910	36.9	53	139	39	160113	CS		Same facility	5	2910	Negative	Negative	Negative	Negative	Alive	RDS Sepsis	0	0	1	1	0	0	0	Antibiotics Oxygen Glucose	0	0	0	1	0	0	1	1	0	0	0	210113	2885	Recovered	Survived				5
	2021-04-09T17:24:14.581+03:00	1	51112	2055	34	80	166	34	51112	Spontaneous		Same facility	5	2055	Negative	Negative	Negative	Negative	Alive	RDS Prematurity	1	0	0	1	0	0	0	Resuscitation Antibiotics Glucose Oxygen	0	1	0	1	0	0	1	1	0	0	0	101112	2040	Recovered	Survived				5
	2021-04-12T01:19:50.264+03:00	1	11312	3310	36.5	84	142	38	11312	CS		Same facility	5	3310	Negative	Negative	Negative	Negative	Alive	RDS Other	0	0	0	1	0	0	1	Antibiotics Glucose Oxygen	0	0	0	1	0	0	1	1	0	0	0	51312	3220	Recovered	Survived				5
	2021-04-13T12:33:33.447+03:00	1	27113	4500	35.3	63	148	38	27113	CS		Same facility	5	4500	Negative	Negative	Negative	Negative	Alive	Sepsis RDS Other	0	0	1	1	0	0	1	Antibiotics Glucose Oxygen	0	0	0	1	0	0	1	1	0	0	0	30113	4415	Recovered	Survived				5
	2021-04-14T13:54:18.676+03:00	1	5313	2980	36	72	127	40	5313	Spontaneous		Referred from Other	5	2980	Negative	Negative	Negative	Negative	Alive	RDS Other	0	0	0	1	0	0	1	Antibiotics Phototherapy	0	0	0	1	0	1	0	0	0	0	0	11313	2670	Recovered	Survived				5
	2021-04-14T16:56:15.579+03:00	1	25313	3170	36.7	45	131	39	25313	Spontaneous		Same facility	5	3170	Negative	Negative	Negative	Negative	Alive	Sepsis RDS Other	0	0	1	1	0	0	1	Antibiotics	0	0	0	1	0	0	0	0	0	0	0	1413	3100	Recovered	Survived				5
	2021-04-14T22:52:21.978+03:00	1	1513	3280	36	60	157	39	1513	Spontaneous		Same facility	5	3280	Negative	Negative	Negative	Negative	Alive	Perinatal Asphyxia Other	0	0	0	0	1	0	1	Resuscitation Antibiotics Anticonvulsants Glucose Oxygen	0	1	0	1	1	0	1	1	0	0	0	5513	3200	Recovered	Survived				5
	2021-04-14T23:12:37.297+03:00	1	5513	3320	36	39	130	39	5513	Spontaneous		Same facility	5	3320	Negative	Negative	Negative	Negative	Alive	LBW	0	1	0	0	0	0	0	KMC	0	0	1	0	0	0	0	0	0	0	0	10513	3300	Recovered	Survived				5
	2021-04-15T22:41:37.008+03:00	0	2780	36.3	60	60	38	111	250613	Spontaneous		Referred from Other	6	2780	Negative	Negative	Negative	Negative	Alive	Perinatal Asphyxia Other	0	0	0	0	1	0	1	Antibiotics Anticonvulsants Oxygen Glucose	0	0	0	1	1	0	1	1	0	0	0	300613	2715	Recovered	Survived				5
	2021-04-15T22:21:12.925+03:00	0	220613	3160	36.1	59	139	38	220616	CS		Same facility	6	3160	Negative	Negative	Negative	Negative	Alive	Sepsis RDS	0	0	1	1	0	0	0	Antibiotics Glucose Oxygen	0	0	0	1	0	0	1	1	0	0	0	290613	3100	Recovered	Survived				5
	2021-04-15T22:14:12.916+03:00	0	210613	3800	36.7	46	105	39	210613	Spontaneous		Referred from Other	6	3800	Negative	Negative	Negative	Negative	Alive	Sepsis	0	0	1	0	0	0	0	Antibiotics	0	0	0	1	0	0	0	0	0	0	0	260613	2775	Recovered	Survived				5
	2021-04-15T21:49:59.813+03:00	0	150613	2510	36.7	48	122	39	150613	Spontaneous		Same facility	6	2510	Negative	Negative	Negative	Negative	Alive	RDS Sepsis	0	0	1	1	0	0	0	Antibiotics Glucose Oxygen	0	0	0	1	0	0	1	1	0	0	0	200613	2470	Recovered	Survived				5
	2021-04-15T21:47:00.265+03:00	0	150613	2890	36.8	32	123	39	150613	Spontaneous		Same facility	6	2890	Negative	Negative	Negative	Negative	Alive	LBW	0	1	0	0	0	0	0	KMC	0	0	1	0	0	0	0	0	0	0	0	200613	2905	Recovered	Survived				5
	2021-04-15T21:22:02.780+03:00	0	110613	2070	35.6	44	120	38	110613	Spontaneous		Same facility	6	2070	Negative	Negative	Negative	Negative	Alive	RDS Sepsis	0	0	1	1	0	0	0	Antibiotics Glucose Oxygen	0	0	0	1	0	0	1	1	0	0	0	160613	2030	Recovered	Survived				5
	2021-04-15T20:55:06.791+03:00	0	40613	3100	37	61	146	40	40613	CS		Same facility	6	3100	Negative	Negative	Negative	Negative	Alive	RDS Sepsis	0	0	1	1	0	0	0	Antibiotics Oxygen Glucose	0	0	0	1	0	0	1	1	0	0	0	100613	3080	Recovered	Survived				5
	2021-04-14T12:01:18.771+03:00	0	270213	2335	34.4	56	123	39	270213	Spontaneous		Same facility	6	2335	Negative	Negative	Negative	Negative	Alive	Sepsis RDS	0	0	1	1	0	0	0	Antibiotics	0	0	0	1	0	0	0	0	0	0	0	300213	2290	Recovered	Survived				5
	2021-04-14T11:12:19.535+03:00	0	220213	3090	35.8	75	145	39	220213	Spontaneous		Same facility	6	3098	Negative	Negative	Negative	Negative	Alive	RDS Sepsis	0	0	1	1	0	0	0	Antibiotics Oxygen Glucose	0	0	0	1	0	0	1	1	0	0	0	270213	3025	Recovered	Survived				5
	2021-04-13T15:43:55.609+03:00	0	80213	3135	36.1	44	139	40	80213	Spontaneous		Same facility	6	3135	Negative	Negative	Negative	Negative	Alive	Perinatal Asphyxia	0	0	0	0	1	0	0	Anticonvulsants Antibiotics Oxygen Glucose	0	0	0	1	1	0	1	1	0	0	0	120213	3080	Recovered	Survived				5
	2021-04-13T15:20:12.671+03:00	0	50213	3660	37	70	173	40	50213	Spontaneous		Same facility	6	3660	Negative	Negative	Negative	Negative	Alive	Sepsis RDS Other	0	0	1	1	0	0	1	Oxygen Antibiotics Glucose	0	0	0	1	0	0	1	1	0	0	0	100213	3580	Recovered	Survived				5
	2021-04-12T20:44:44.117+03:00	0	220113	3035	36.5	39	153	38	220113	Spontaneous		Same facility	6	3035	Negative	Negative	Negative	Negative	Alive	Sepsis RDS Other	0	0	1	1	0	0	1	Antibiotics Oxygen Glucose	0	0	0	1	0	0	1	1	0	0	0	270113	2935	Recovered	Survived				5
	2021-04-12T20:40:41.218+03:00	0	220113	3280	38.3	67	183	38	90113	CS		Same facility	6	3280	Negative	Negative	Negative	Negative	Alive	Sepsis	0	0	1	0	0	0	0	Antibiotics	0	0	0	1	0	0	0	0	0	0	0	280113	3300	Recovered	Survived				5
	2021-04-09T20:15:36.155+03:00	0	191112	1565	34.3	38	123	33	191112	CS		Same facility	6	1565	Negative	Negative	Negative	Negative	Alive	Prematurity Sepsis	1	0	1	0	0	0	0	Antibiotics Glucose Oxygen	0	0	0	1	0	0	1	1	0	0	0	241112	1450	Recovered	Survived				5
	2021-04-09T23:07:14.964+03:00	0	271112	2755	37	47	130	39	271112	Instrumental		Same facility	6	2755	Negative	Negative	Negative	Negative	Alive	Cong.Malformation	0	0	0	0	0	1	0	Other	0	0	0	0	0	0	0	0	0	0	1	21211	2680	Recovered	Survived				5
	2021-04-12T06:59:34.383+03:00	0	51312	3425	36.6	67	138	38	51312	Spontaneous		Same facility	6	3425	Negative	Negative	Negative	Negative	Alive	Sepsis RDS	0	0	1	1	0	0	0	Antibiotics Glucose Oxygen	0	0	0	1	0	0	1	1	0	0	0	4113	3390	Recovered	Survived				5
	2021-04-13T11:59:25.216+03:00	0	22113	3035	36.5	39	159	38	22113	Spontaneous		Same facility	6	3035	Negative	Negative	Negative	Negative	Alive	Sepsis RDS Other	0	0	1	1	0	0	1	Antibiotics Glucose Oxygen	0	0	0	1	0	0	1	1	0	0	0	27113	2935	Recovered	Survived				5
	2021-04-13T12:18:15.400+03:00	0	26113	3130	36.4	41	127	38	26113	CS		Same facility	6	3130	Negative	Negative	Negative	Negative	Alive	RDS Other	0	0	0	1	0	0	1	Antibiotics Glucose Oxygen	0	0	0	1	0	0	1	1	0	0	0	30113	3075	Recovered	Survived				5
	2021-04-14T14:23:07.820+03:00	0	11313	3385	35.2	66	144	39	11313	Instrumental		Same facility	6	3385	Negative	Negative	Negative	Negative	Alive	Sepsis RDS Other	0	0	1	1	0	0	1	Antibiotics Glucose Oxygen	0	0	0	1	0	0	1	1	0	0	0	16313	3030	Recovered	Survived				5
	2021-04-14T15:02:10.879+03:00	0	19313	1510	35.4	70	132	36	19313	CS		Same facility	6	1510	Negative	Negative	Negative	Negative	Alive	Prematurity RDS	1	0	0	1	0	0	0	KMC Glucose Oxygen	0	0	1	0	0	0	1	1	0	0	0	23313	1500	Recovered	Survived				5
	2021-04-14T20:31:40.005+03:00	0	7413	1960	36	39	140	40	7413	Spontaneous		Same facility	6	1960	Negative	Negative	Negative	Negative	Alive	Prematurity RDS	1	0	0	1	0	0	0	KMC Antibiotics Glucose Oxygen	0	0	1	1	0	0	1	1	0	0	0	11413	1900	Recovered	Survived				5
	2021-04-14T20:40:46.606+03:00	0	8413	2960	36.9	52	109	39	8413	CS		Same facility	6	2960	Negative	Negative	Negative	Negative	Alive	RDS Other	0	0	0	1	0	0	1	Antibiotics Phototherapy Glucose	0	0	0	1	0	1	1	0	0	0	0	13413	2900	Recovered	Survived				5
	2021-04-14T20:52:58.798+03:00	0	13413	3725	37	39	138	40	13413	CS		Same facility	6	3725	Negative	Negative	Negative	Negative	Alive	Sepsis RDS	0	0	1	1	0	0	0	Antibiotics	0	0	0	1	0	0	0	0	0	0	0	17413	3700	Recovered	Survived				5
	2021-04-15T07:36:11.803+03:00	0	20513	4315	35.3	48	155	38	20513	Spontaneous		Same facility	6	4315	Negative	Negative	Negative	Negative	Alive	Sepsis RDS	0	0	1	1	0	0	0	Antibiotics	0	0	0	1	0	0	0	0	0	0	0	25513	4315	Recovered	Survived				5
	2021-04-12T16:00:16.064+03:00	1	70113	2905	37	47	160	39	70113	CS		Same facility	6	2905	Negative	Negative	Negative	Negative	Alive	Perinatal Asphyxia	0	0	0	0	1	0	0	Resuscitation Oxygen Blood transfusion Anticonvulsants Antibiotics	0	1	0	1	1	0	0	1	1	0	0	120113	2880	Recovered	Survived				5
	2021-04-16T00:17:25.875+03:00	1	260713	1685	36.2	42	130	33	260713	Spontaneous		Same facility	6	1685	Negative	Negative	Negative	Negative	Alive	Prematurity Perinatal Asphyxia	1	0	0	0	1	0	0	KMC Antibiotics Phototherapy	0	0	1	1	0	1	0	0	0	0	0	300713	1590	Recovered	Survived				5
	2021-04-15T21:07:29.398+03:00	1	60613	2590	36.8	49	132	38	60613	CS		Same facility	6	2590	Negative	Positive	Negative	Negative	Alive	Sepsis RDS	0	0	1	1	0	0	0	Antibiotics KMC Glucose Oxygen	0	0	1	1	0	0	1	1	0	0	0	100613	2500	Recovered	Survived				5
	2021-04-15T21:03:14.234+03:00	1	50613	1690	35.9	39	130	34	50613	Spontaneous		Same facility	6	1690	Negative	Negative	Negative	Negative	Alive	Prematurity RDS	1	0	0	1	0	0	0	Continuous airway pressure KMC Antibiotics Oxygen Glucose	1	0	1	1	0	0	1	1	0	0	0	100613	1610	Recovered	Survived				5
	2021-04-14T17:08:50.891+03:00	1	30613	2860	35.1	56	61	38	30613	CS		Same facility	6	2860	Negative	Negative	Negative	Negative	Alive	LBW RDS	0	1	0	1	0	0	0	KMC Antibiotics	0	0	1	1	0	0	0	0	0	0	0	80613	2800	Recovered	Survived				5
	2021-04-14T16:30:59.541+03:00	1	260513	3070	36.5	52	130	38	260513	Spontaneous		Same facility	6	3070	Negative	Negative	Negative	Negative	Alive	Sepsis RDS	0	0	1	1	0	0	0	Antibiotics Oxygen Glucose	0	0	0	1	0	0	1	1	0	0	0	10613	3005	Recovered	Survived				5
	2021-04-12T19:35:07.830+03:00	1	140113	3355	36	61	163	40	140113	Spontaneous		Same facility	6	3355	Negative	Negative	Negative	Negative	Alive	RDS Sepsis	0	0	1	1	0	0	0	Antibiotics Oxygen Glucose	0	0	0	1	0	0	1	1	0	0	0	190113	3290	Recovered	Survived				5
	2021-04-09T18:32:43.073+03:00	1	101112	3760	36.9	60	145	39	101112	Instrumental		Home delivery	6	3760	Negative	Negative	Negative	Negative	Alive	RDS Sepsis	0	0	1	1	0	0	0	Antibiotics Oxygen Glucose	0	0	0	1	0	0	1	1	0	0	0	151112	3250	Recovered	Survived				5
	2021-04-09T19:21:50.461+03:00	1	151112	1125	34.5	40	113	33	151112	Spontaneous		Same facility	6	1125	Negative	Negative	Negative	Negative	Alive	Prematurity Sepsis Other	1	0	1	0	0	0	1	Continuous airway pressure KMC Resuscitation Antibiotics Oxygen G	1	1	1	1	0	0	1	1	0	0	0	201112	1285	Recovered	Survived				5
	2021-04-11T23:13:27.887+03:00	1	151212	2000	34.6	41	140	35	151212	Spontaneous		Same facility	6	2000	Negative	Negative	Negative	Negative	Alive	LBW	0	1	0	0	0	0	0	Glucose	0	0	0	0	0	0	1	0	0	0	0	201212	2000	Recovered	Survived				5
	2021-04-12T01:14:42.899+03:00	1	301212	3640	37	74	170	38	301212	Spontaneous		Same facility	6	3640	Negative	Negative	Negative	Negative	Alive	Sepsis RDS	0	0	1	1	0	0	0	Antibiotics Glucose	0	0	0	1	0	0	1	0	0	0	0	41312	366	Recovered	Survived				5
	2021-04-13T12:38:39.286+03:00	1	28113	3195	37.2	54	143	37	28113	CS		Same facility	6	3195	Negative	Negative	Negative	Negative	Alive	Sepsis	0	0	1	0	0	0	0	Antibiotics Oxygen	0	0	0	1	0	0	0	1	0	0	0	3213	3195	Recovered	Survived				5
	2021-04-14T12:28:56.606+03:00	1	30213	2530	70	62	136	38	30213	Spontaneous		Same facility	6	2530	Negative	Negative	Negative	Negative	Alive	Sepsis RDS Other	0	0	1	1	0	0	1	Antibiotics	0	0	0	1	0	0	0	0	0	0	0	4313	2410	Recovered	Survived				5
	2021-04-14T16:50:49.276+03:00	1	25313	3730	36.9	39	130	38	25313	Spontaneous		Same facility	6	3730	Negative	Negative	Negative	Negative	Alive	Sepsis RDS	0	0	1	1	0	0	0	Antibiotics	0	0	0	1	0	0	0	0	0	0	0	30313	3690	Recovered	Survived				5
	2021-04-14T22:53:22.918+03:00	1	1513	2530	34	58	121	39	1513	Instrumental		Referred from Other	6	2530	Negative	Negative	Negative	Negative	Alive	Sepsis RDS	0	0	1	1	0	0	0	Antibiotics Glucose Oxygen	0	0	0	1	0	0	1	1	0	0	0	5513	2500	Recovered	Survived				5
	2021-04-14T22:57:56.466+03:00	1	2513	2430	35.5	38	107	38	2513	Spontaneous		Same facility	6	2430	Negative	Negative	Negative	Negative	Alive	RDS Other	0	0	0	1	0	0	1	Antibiotics	0	0	0	1	0	0	0	0	0	0	0	7513	2390	Recovered	Survived				5
	2021-04-15T21:05:48.446+03:00	0	60613	2335	35.2	50	127	39	60613	CS		Same facility	7	2335	Negative	Negative	Negative	Negative	Alive	LBW RDS	0	1	0	1	0	0	0	KMC Antibiotics	0	0	1	1	0	0	0	0	0	0	0	100613	2300	Recovered	Survived				5
	2021-04-12T00:47:35.766+03:00	0	241212	2775	35.8	109	110	38	241212	Spontaneous		Referred from Other	7	2775	Negative	Negative	Negative	Negative	Alive	Cong.Malformation RDS	0	0	0	1	0	1	0	Antibiotics Glucose Oxygen	0	0	0	1	0	0	1	1	0	0	0	301212	2965	Recovered	Survived				5
	2021-04-14T17:07:42.248+03:00	0	29113	3300	36.1	65	125	38	29313	Spontaneous		Same facility	7	3300	Negative	Negative	Negative	Negative	Alive	Sepsis RDS Cong.Malformation	0	0	1	1	0	1	0	Antibiotics	0	0	0	1	0	0	0	0	0	0	0	4413	3280	Recovered	Survived				5
	2021-04-13T13:23:26.454+03:00	1	1213	3210	32.8	58	131	39	1213	Spontaneous		Same facility	7	2310	Negative	Negative	Negative	Negative	Alive	LBW Other Cong.Malformation	0	1	0	0	0	1	1	Antibiotics	0	0	0	1	0	0	0	0	0	0	0	3213	2205	Recovered	Survived				5
	2021-04-15T23:17:46.362+03:00	1	30713	1970	35.9	39	140	38	30713	CS		Same facility	7	1970	Negative	Negative	Negative	Negative	Alive	LBW RDS	0	1	0	1	0	0	0	KMC Oxygen Glucose	0	0	1	0	0	0	1	1	0	0	0	80713	1900	Recovered	Survived				5
	2021-04-15T22:38:53.011+03:00	1	250613	5460	36.7	59	132	39	250613	CS		Same facility	7	5460	Negative	Negative	Negative	Negative	Alive	Sepsis Other	0	0	1	0	0	0	1	Antibiotics Oxygen Glucose	0	0	0	1	0	0	1	1	0	0	0	300613	5400	Recovered	Survived				5
	2021-04-15T22:00:02.506+03:00	1	190613	2965	36.9	42	126	40	190613	Spontaneous		Same facility	7	2965	Negative	Negative	Negative	Negative	Alive	Perinatal Asphyxia Other	0	0	0	0	1	0	1	Resuscitation Antibiotics Oxygen Glucose	0	1	0	1	0	0	1	1	0	0	0	250613	2915	Recovered	Survived				5
	2021-04-14T10:32:11.690+03:00	1	170213	2465	36.6	46	138	38	170213	Spontaneous		Same facility	7	2465	Negative	Negative	Negative	Negative	Alive	Sepsis	0	0	1	0	0	0	0	Antibiotics	0	0	0	1	0	0	0	0	0	0	0	220213	2380	Recovered	Survived				5
	2021-04-13T15:01:42.187+03:00	1	40213	3590	36	53	163	39	40213	CS		Same facility	7	3590	Negative	Negative	Negative	Negative	Alive	Cong.Malformation	0	0	0	0	0	1	0	Antibiotics Glucose Oxygen	0	0	0	1	0	0	1	1	0	0	0	110213	3555	Recovered	Survived				5
	2021-04-09T18:00:50.895+03:00	1	91112	3115	36.7	47	137	42	91112	CS		Same facility	7	3115	Negative	Negative	Negative	Negative	Alive	RDS Sepsis	0	0	1	1	0	0	0	Antibiotics Glucose Oxygen	0	0	0	1	0	0	1	1	0	0	0	411112	3060	Recovered	Survived				5
	2021-04-09T18:46:41.477+03:00	1	121112	2300	34.7	70	160	39	121112	Spontaneous		Same facility	7	2300	Negative	Negative	Negative	Negative	Alive	LBW RDS	0	1	0	1	0	0	0	KMC Antibiotics Anticonvulsants	0	0	1	1	1	0	0	0	0	0	0	161112	2230	Recovered	Survived				5
	2021-04-09T19:24:36.928+03:00	1	151112	3000	36.6	44	136	39	151112	Spontaneous		Same facility	7	3000	Negative	Negative	Negative	Negative	Alive	LBW	0	1	0	0	0	0	0	KMC Antibiotics	0	0	1	1	0	0	0	0	0	0	0	201112	1985	Recovered	Survived				5
	2021-04-09T20:10:36.117+03:00	1	191112	3305	35.4	62	130	40	191112	CS		Same facility	7	3305	Negative	Negative	Negative	Negative	Alive	Sepsis Other	0	0	1	0	0	0	1	Antibiotics Oxygen Glucose	0	0	0	1	0	0	1	1	0	0	0	231112	3220	Recovered	Survived				5
	2021-04-11T20:05:51.521+03:00	1	121212	3925	36.3	98	144	40	121212	CS		Same facility	7	3925	Negative	Negative	Negative	Negative	Alive	Sepsis RDS	0	0	1	1	0	0	0	Antibiotics Glucose Oxygen	0	0	0	1	0	0	1	1	0	0	0	211212	4345	Recovered	Survived				5
	2021-04-12T01:39:01.821+03:00	1	1113	2820	36.2	70	170	38	1113	Spontaneous		Same facility	7	2820	Negative	Negative	Negative	Negative	Alive	Sepsis RDS	0	0	1	1	0	0	0	Antibiotics Glucose	0	0	0	1	0	0	1	0	0	0	0	5113	2650	Recovered	Survived				5
	2021-04-14T13:52:51.010+03:00	1	5313	2870	36	48	150	39	5313	Spontaneous		Referred from Other	7	2870	Negative	Negative	Negative	Negative	Alive	RDS Sepsis	0	0	1	1	0	0	0	Antibiotics	0	0	0	1	0	0	0	0	0	0	0	10313	2820	Recovered	Survived				5
	2021-04-14T17:06:37.782+03:00	1	29313	2880	38.4	43	128	39	29313	Spontaneous		Same facility	7	2880	Negative	Negative	Negative	Negative	Alive	Sepsis RDS	0	0	1	1	0	0	0	Antibiotics	0	0	0	1	0	0	0	0	0	0	0	3413	2800	Recovered	Survived				5
	2021-04-14T23:06:20.716+03:00	1	4513	1985	35.8	42	138	35	4513	Spontaneous		Same facility	7	1985	Negative	Negative	Negative	Negative	Alive	Prematurity LBW RDS	1	1	0	1	0	0	0	KMC Antibiotics Anticonvulsants Glucose Oxygen	0	0	1	1	1	0	1	1	0	0	0	8513	1800	Recovered	Survived				5
	2021-04-14T23:08:40.072+03:00	1	6513	2510	36.5	40	166	38	6513	Spontaneous		Referred from Other	7	2510	Negative	Negative	Negative	Negative	Alive	RDS Other	0	0	0	1	0	0	1	Antibiotics Glucose Oxygen	0	0	0	1	0	0	1	1	0	0	0	9513	2560	Recovered	Survived				5
	2021-04-15T06:57:57.684+03:00	1	8513	3135	36	45	159	39	8513	CS		Same facility	7	3135	Negative	Negative	Negative	Negative	Alive	Sepsis RDS	0	0	1	1	0	0	0	Antibiotics Glucose Oxygen	0	0	0	1	0	0	1	1	0	0	0	13513	2780	Recovered	Survived				5
	2021-04-15T23:31:44.762+03:00	0	70713	2845	36.5	42	159	38	70713	CS		Same facility	8	2845	Negative	Negative	Negative	Negative	Alive	RDS Sepsis	0	0	1	1	0	0	0	Antibiotics Glucose Oxygen	0	0	0	1	0	0	1	1	0	0	0	130713	2700	Recovered	Survived				5
	2021-04-13T17:01:59.775+03:00	1	120213	2425	33.4	62	102	38	120213	CS		Same facility	8	2425	Negative	Negative	Negative	Negative	Alive	Sepsis Other	0	0	1	0	0	0	1	Antibiotics Oxygen Glucose	0	0	0	1	0	0	1	1	0	0	0	170213	2380	Recovered	Survived				5
	2021-04-09T18:03:35.080+03:00	1	91112	2955	37.1	74	140	39	91112	Spontaneous		Same facility	8	2955	Negative	Negative	Negative	Negative	Alive	Sepsis Perinatal Asphyxia Other	0	0	1	0	1	0	1	Antibiotics Oxygen Glucose	0	0	0	1	0	0	1	1	0	0	0	141112	2830	Recovered	Survived				5
	2021-04-14T17:04:04.099+03:00	1	28313	1580	34.1	41	141	38	28313	CS		Same facility	8	1580	Negative	Negative	Negative	Negative	Alive	RDS	0	0	0	1	0	0	0	KMC Antibiotics Glucose Oxygen	0	0	1	1	0	0	1	1	0	0	0	4413	1440	Recovered	Survived				5
	2021-04-14T20:46:33.243+03:00	1	11413	3400	36	39	126	37	11413	CS		Same facility	8	3400	Negative	Negative	Negative	Negative	Alive	RDS Other	0	0	0	1	0	0	1	Antibiotics	0	0	0	1	0	0	0	0	0	0	0	16413	3400	Recovered	Survived				5
	2021-04-15T23:44:36.784+03:00	0	70713	3253	37.3	49	148	39	70713	Spontaneous		Same facility	9	3253	Negative	Negative	Negative	Negative	Alive	Sepsis RDS Other	0	0	1	1	0	0	1	Antibiotics Oxygen Glucose	0	0	0	1	0	0	1	1	0	0	0	130713	3200	Recovered	Survived				5
	2021-04-14T10:28:26.456+03:00	0	170213	2260	35.7	64	152	38	170213	Spontaneous		Same facility	7	2260	Negative	Negative	Negative	Negative	Dead	RDS Other	0	0	0	1	0	0	1	Antibiotics Oxygen Glucose	0	0	0	1	0	0	1	1	0	0	0	220213	2145	Recovered	Dead	4	Other		5
	2021-04-16T00:10:15.226+03:00	0	160713	2635	36.5	39	149	0	160713	Spontaneous		Referred from Other	0	2635	Negative	Negative	Negative	Negative	Alive	RDS Cong.Malformation Other	0	0	0	1	0	1	1	Antibiotics Oxygen Glucose	0	0	0	1	0	0	1	1	0	0	0	240713	2555	Recovered	Survived				6
	2021-04-15T22:56:42.974+03:00	0	70613	1820	36.3	44	119	0	170613	Spontaneous		Referred from Other	0	0	Negative	Negative	Negative	Negative	Alive	Sepsis RDS	0	0	1	1	0	0	0	Antibiotics Glucose Oxygen	0	0	0	1	0	0	1	1	0	0	0	70713	1730	Recovered	Survived				6
	2021-04-14T10:34:14.976+03:00	0	170213	3920	37	62	170	0	270113	Spontaneous		Referred from Other	0	0	Negative	Negative	Negative	Negative	Alive	Sepsis Other	0	0	1	0	0	0	1	Antibiotics	0	0	0	1	0	0	0	0	0	0	0	230213	4000	Recovered	Survived				6
	2021-04-09T19:05:00.653+03:00	0	131112	3250	36.4	69	176	0	271012	Spontaneous		Referred from Other	0	0	Negative	Negative	Negative	Negative	Alive	Sepsis Other	0	0	1	0	0	0	1	Oxygen Glucose	0	0	0	0	0	0	1	1	0	0	0	191112	3230	Recovered	Survived				6
	2021-04-11T23:12:50.907+03:00	0	161212	3500	36.5	40	145	36	11212	Spontaneous		Referred from Other	0	0	Negative	Negative	Negative	Negative	Alive	Cong.Malformation	0	0	0	0	0	1	0	Antibiotics	0	0	0	1	0	0	0	0	0	0	0	211212	3935	Recovered	Survived				6
	2021-04-14T22:14:55.374+03:00	0	19413	4020	36.1	48	154	0	2413	Spontaneous		Referred from Other	0	0	Negative	Negative	Negative	Negative	Alive	RDS	0	0	0	1	0	0	0	Antibiotics	0	0	0	1	0	0	0	0	0	0	0	26413	4370	Recovered	Survived				6
	2021-04-13T13:30:19.744+03:00	1	2213	2740	34.9	64	184	0	21213	Spontaneous		Referred from Other	0	0	Negative	Negative	Negative	Negative	Alive	Sepsis Other	0	0	1	0	0	0	1	Antibiotics	0	0	0	1	0	0	0	0	0	0	0	9213	2915	Recovered	Survived				6
	2021-04-14T11:22:29.703+03:00	1	240213	3180	34	68	153	0	40213	Spontaneous		Referred from Other	0	0	Negative	Negative	Negative	Negative	Alive	Sepsis Cong.Malformation Other	0	0	1	0	0	1	1	Antibiotics	0	0	0	1	0	0	0	0	0	0	0	300213	2920	Recovered	Survived				6
	2021-04-09T22:11:12.155+03:00	1	241112	3110	36.1	52	142	39	211112	CS		Same facility	0	0	Negative	Negative	Negative	Negative	Alive	Perinatal Asphyxia Other	0	0	0	0	1	0	1	Resuscitation Antibiotics Anticonvulsants Oxygen Glucose	0	1	0	1	1	0	1	1	0	0	0	11211	31175	Recovered	Survived				6
	2021-04-11T22:58:53.804+03:00	1	151212	3500	39.2	61	176	39	151212	Spontaneous		Referred from Other	0	3500	Negative	Negative	Negative	Negative	Alive	Sepsis Cong.Malformation	0	0	1	0	0	1	0	Antibiotics Glucose Oxygen	0	0	0	1	0	0	1	1	0	0	0	201212	3380	Recovered	Survived				6
	2021-04-11T23:35:27.764+03:00	1	191212	2200	36.7	48	160	38	111212	Spontaneous		Referred from Other	0	3200	Negative	Negative	Negative	Negative	Alive	Cong.Malformation	0	0	0	0	0	1	0	Antibiotics Glucose	0	0	0	1	0	0	1	0	0	0	0	241212	3250	Recovered	Survived				6
	2021-04-14T12:30:56.223+03:00	1	1313	3200	36.4	64	132	39	29213	Spontaneous		Referred from Other	0	0	Negative	Negative	Negative	Negative	Alive	Sepsis	0	0	1	0	0	0	0	Antibiotics Glucose Oxygen Blood transfusion	0	0	0	1	0	0	1	1	1	0	0	5313	3140	Recovered	Survived				6
	2021-04-15T06:54:43.246+03:00	1	7513	3250	36	68	139	39	23413	Spontaneous		Referred from Other	0	0	Negative	Negative	Negative	Negative	Alive	Other Cong.Malformation	0	0	0	0	0	1	1	Antibiotics Glucose Oxygen	0	0	0	1	0	0	1	1	0	0	0	12513	3535	Recovered	Survived				6
	2021-04-14T17:11:05.866+03:00	0	1413	2950	35.2	40	115	39	1413	CS		Same facility	2	2950	Negative	Negative	Negative	Negative	Alive	Sepsis RDS	0	0	1	1	0	0	0	Antibiotics	0	0	0	1	0	0	0	0	0	0	0	6413	2870	Recovered	Survived				6
	2021-04-15T07:38:12.362+03:00	0	20513	3170	36.2	39	149	39	20513	Instrumental		Same facility	2	3170	Negative	Negative	Negative	Negative	Alive	Prematurity RDS	1	0	0	1	0	0	0	Antibiotics Glucose Oxygen	0	0	0	1	0	0	1	1	0	0	0	29513	3100	Recovered	Survived				6
	2021-04-14T17:13:28.207+03:00	0	2413	3795	35	26	156	39	2413	CS		Same facility	3	3795	Negative	Negative	Negative	Negative	Alive	Perinatal Asphyxia	0	0	0	0	1	0	0	Anticonvulsants Antibiotics Glucose Oxygen	0	0	0	1	1	0	1	1	0	0	0	8413	3700	Recovered	Survived				6
	2021-04-15T07:33:45.268+03:00	0	19513	3100	37.2	49	141	33	19513	Spontaneous		Same facility	3	3100	Negative	Negative	Negative	Negative	Alive	Prematurity Cong.Malformation	1	0	0	0	0	1	0	Antibiotics KMC Glucose Oxygen	0	0	1	1	0	0	1	1	0	0	0	25513	3080	Recovered	Survived				6
	2021-04-11T13:36:16.799+03:00	1	51212	3035	35.9	67	135	39	51212	Spontaneous		Same facility	3	3035	Negative	Negative	Negative	Negative	Alive	Sepsis RDS Perinatal Asphyxia	0	0	1	1	1	0	0	Resuscitation Antibiotics Oxygen Glucose	0	1	0	1	0	0	1	1	0	0	0	111212	3170	Recovered	Survived				6
	2021-04-11T20:10:25.055+03:00	1	121212	3160	35.7	65	126	38	121212	Spontaneous		Same facility	3	3160	Negative	Negative	Negative	Negative	Alive	Perinatal Asphyxia	0	0	0	0	1	0	0	Antibiotics Oxygen Glucose	0	0	0	1	0	0	1	1	0	0	0	171212	3140	Recovered	Survived				6
	2021-04-12T07:13:02.202+03:00	1	51312	4110	37.9	60	162	40	51312	Spontaneous		Same facility	3	4110	Negative	Negative	Negative	Negative	Alive	RDS Perinatal Asphyxia	0	0	0	1	1	0	0	Resuscitation Antibiotics Anticonvulsants Glucose Oxygen	0	1	0	1	1	0	1	1	0	0	0	5113	4135	Recovered	Survived				6
	2021-04-09T18:06:33.087+03:00	0	91112	2535	35.4	58	143	38	91112	CS		Same facility	4	2535	Negative	Negative	Negative	Negative	Alive	RDS Other	0	0	0	1	0	0	1	Antibiotics Oxygen Glucose	0	0	0	1	0	0	1	1	0	0	0	141112	2490	Recovered	Survived				6
	2021-04-09T19:01:59.456+03:00	0	131112	2475	34.7	68	118	39	131113	Spontaneous		Same facility	4	2475	Negative	Negative	Negative	Negative	Alive	RDS Sepsis Perinatal Asphyxia Other	0	0	1	1	1	0	1	Resuscitation Antibiotics Oxygen Glucose	0	1	0	1	0	0	1	1	0	0	0	191112	2480	Recovered	Survived				6
	2021-04-11T23:40:06.588+03:00	0	191212	2640	34.7	68	140	36	191212	CS		Same facility	4	2640	Negative	Negative	Negative	Negative	Alive	RDS Perinatal Asphyxia	0	0	0	1	1	0	0	Antibiotics Glucose Oxygen	0	0	0	1	0	0	1	1	0	0	0	241212	2470	Recovered	Survived				6
	2021-04-14T17:12:10.939+03:00	0	2413	3165	36	42	120	40	2413	CS		Same facility	4	3165	Negative	Negative	Negative	Negative	Alive	RDS Perinatal Asphyxia Cong.Malformation	0	0	0	1	1	1	0	Antibiotics Anticonvulsants Glucose Oxygen	0	0	0	1	1	0	1	1	0	0	0	6413	3090	Recovered	Survived				6
	2021-04-14T22:25:00.386+03:00	0	22413	3135	36.8	66	131	38	22413	Instrumental		Same facility	4	3135	Negative	Negative	Negative	Negative	Alive	Perinatal Asphyxia Other	0	0	0	0	1	0	1	Antibiotics Anticonvulsants Phototherapy Glucose	0	0	0	1	1	1	1	0	0	0	0	28413	3010	Recovered	Survived				6
	2021-04-15T21:20:16.679+03:00	1	40613	3240	36.7	59	139	38	40613	CS		Same facility	4	3240	Negative	Negative	Negative	Negative	Alive	RDS Sepsis	0	0	1	1	0	0	0	Antibiotics	0	0	0	1	0	0	0	0	0	0	0	110613	3200	Recovered	Survived				6
	2021-04-09T18:37:09.809+03:00	1	101112	3195	35.9	80	138	38	101112	Spontaneous		Same facility	4	3195	Negative	Negative	Negative	Negative	Alive	Sepsis Perinatal Asphyxia	0	0	1	0	1	0	0	Resuscitation Antibiotics Anticonvulsants Glucose Oxygen	0	1	0	1	1	0	1	1	0	0	0	151112	3165	Recovered	Survived				6
	2021-04-09T19:41:59.294+03:00	1	151112	2890	35.5	73	140	35	151112	CS		Same facility	4	2890	Negative	Negative	Negative	Negative	Alive	Sepsis RDS Perinatal Asphyxia	0	0	1	1	1	0	0	Resuscitation Antibiotics Oxygen Glucose	0	1	0	1	0	0	1	1	0	0	0	211112	2710	Recovered	Survived				6
	2021-04-09T22:56:36.260+03:00	1	271112	1958	36.7	47	123	39	271112	Spontaneous		Same facility	4	271112	Negative	Negative	Negative	Negative	Alive	LBW Sepsis	0	1	1	0	0	0	0	Resuscitation Antibiotics Oxygen Glucose	0	1	0	1	0	0	1	1	0	0	0	31212	2075	Recovered	Survived				6
	2021-04-11T23:00:42.727+03:00	1	151212	3400	35.8	60	135	38	151212	CS		Same facility	4	3400	Negative	Negative	Negative	Negative	Alive	RDS Other	0	0	0	1	0	0	1	Antibiotics Glucose Oxygen	0	0	0	1	0	0	1	1	0	0	0	201212	3380	Recovered	Survived				6
	2021-04-11T23:43:43.225+03:00	1	191212	3500	35	42	141	36	191212	CS		Same facility	4	3500	Negative	Negative	Negative	Negative	Alive	RDS Perinatal Asphyxia Other	0	0	0	1	1	0	1	Antibiotics Glucose Oxygen	0	0	0	1	0	0	1	1	0	0	0	251215	2945	Recovered	Survived				6
	2021-04-12T06:36:04.526+03:00	1	21312	2580	34	66	145	38	21312	Spontaneous		Same facility	4	2580	Negative	Negative	Negative	Negative	Alive	Sepsis RDS Other	0	0	1	1	0	0	1	Antibiotics Glucose Oxygen	0	0	0	1	0	0	1	1	0	0	0	2113	2580	Recovered	Survived				6
	2021-04-13T12:00:50.175+03:00	1	22113	2350	34.5	72	158	40	22113	CS		Same facility	4	2350	Negative	Negative	Negative	Negative	Alive	Perinatal Asphyxia	0	0	0	0	1	0	0	Resuscitation Antibiotics Anticonvulsants Glucose Oxygen	0	1	0	1	1	0	1	1	0	0	0	30113	2300	Recovered	Survived				6
	2021-04-14T14:05:01.349+03:00	1	9313	3360	35.6	50	106	38	9313	CS		Same facility	4	3360	Negative	Negative	Negative	Negative	Alive	Sepsis RDS Perinatal Asphyxia	0	0	1	1	1	0	0	Resuscitation Phototherapy Glucose Oxygen	0	1	0	0	0	1	1	1	0	0	0	14313	3140	Recovered	Survived				6
	2021-04-14T22:51:13.063+03:00	1	30413	3410	36	56	139	38	30413	Spontaneous		Same facility	4	3410	Negative	Negative	Negative	Negative	Alive	RDS Perinatal Asphyxia Other	0	0	0	1	1	0	1	Resuscitation Antibiotics Anticonvulsants Glucose Oxygen	0	1	0	1	1	0	1	1	0	0	0	5513	3370	Recovered	Survived				6
	2021-04-14T23:10:02.241+03:00	1	6513	2790	34.1	41	122	40	6513	Instrumental		Home delivery	4	2790	Negative	Negative	Negative	Negative	Alive	Perinatal Asphyxia Other	0	0	0	0	1	0	1	Resuscitation Antibiotics Anticonvulsants Glucose Oxygen	0	1	0	1	1	0	1	1	0	0	0	12513	2560	Recovered	Survived				6
	2021-04-13T13:31:36.902+03:00	0	2213	2980	38.5	73	144	40	2213	Instrumental		Referred from Other	5	2980	Negative	Negative	Negative	Negative	Alive	RDS Sepsis	0	0	1	1	0	0	0	Antibiotics Glucose Oxygen	0	0	0	1	0	0	1	1	0	0	0	9213	2860	Recovered	Survived				6
	2021-04-12T20:39:03.185+03:00	0	220113	3720	36.6	54	144	39	220113	CS		Same facility	5	3315	Negative	Negative	Negative	Negative	Alive	Sepsis RDS	0	0	1	1	0	0	0	Antibiotics	0	0	0	1	0	0	0	0	0	0	0	280113	3600	Recovered	Survived				6
	2021-04-11T23:58:08.459+03:00	0	231212	2135	35.5	50	130	36	221212	Spontaneous		Same facility	5	2135	Negative	Negative	Negative	Negative	Alive	Sepsis RDS	0	0	1	1	0	0	0	Antibiotics Glucose	0	0	0	1	0	0	1	0	0	0	0	271212	2110	Recovered	Survived				6
	2021-04-12T00:52:53.723+03:00	0	261212	2240	35.2	48	140	37	261212	Spontaneous		Same facility	5	2240	Negative	Negative	Negative	Negative	Alive	LBW RDS	0	1	0	1	0	0	0	Antibiotics Glucose	0	0	0	1	0	0	1	0	0	0	0	21312	2200	Recovered	Survived				6
	2021-04-12T06:56:14.886+03:00	0	41312	2300	36	49	160	39	41312	Spontaneous		Same facility	5	2300	Negative	Negative	Negative	Negative	Alive	RDS Sepsis	0	0	1	1	0	0	0	Antibiotics Glucose Oxygen	0	0	0	1	0	0	1	1	0	0	0	4112	2880	Recovered	Survived				6
	2021-04-12T07:02:03.087+03:00	0	51312	1695	36.6	50	144	36	51312	Spontaneous		Referred from Other	5	1690	Negative	Negative	Negative	Negative	Alive	Prematurity LBW RDS Other	1	1	0	1	0	0	1	KMC Antibiotics Oxygen Glucose	0	0	1	1	0	0	1	1	0	0	0	5113	1500	Recovered	Survived				6
	2021-04-14T13:47:46.649+03:00	0	4313	2960	36	78	153	38	4313	CS		Same facility	5	2960	Negative	Negative	Negative	Negative	Alive	Sepsis RDS	0	0	1	1	0	0	0	Antibiotics	0	0	0	1	0	0	0	0	0	0	0	10313	2960	Recovered	Survived				6
	2021-04-14T16:19:56.639+03:00	0	20313	1845	35.3	60	153	42	20313	CS		Same facility	5	1845	Negative	Negative	Negative	Negative	Alive	Sepsis	0	0	1	0	0	0	0	Antibiotics	0	0	0	1	0	0	0	0	0	0	0	26313	1785	Recovered	Survived				6
	2021-04-14T22:40:23.375+03:00	0	26413	2040	34.6	40	136	36	26413	Spontaneous		Same facility	5	2040	Negative	Negative	Negative	Negative	Alive	LBW RDS	0	1	0	1	0	0	0	Antibiotics Glucose Oxygen	0	0	0	1	0	0	1	1	0	0	0	1513	1800	Recovered	Survived				6
	2021-04-14T23:01:30.846+03:00	0	3513	2230	35.6	34	121	35	3513	Spontaneous		Same facility	5	2230	Negative	Negative	Negative	Negative	Alive	Prematurity RDS	1	0	0	1	0	0	0	KMC Antibiotics Glucose Oxygen	0	0	1	1	0	0	1	1	0	0	0	9513	2145	Recovered	Survived				6
	2021-04-14T23:11:26.688+03:00	0	7513	3340	37.2	60	172	39	7513	Spontaneous		Referred from Other	5	3340	Negative	Negative	Negative	Negative	Alive	Perinatal Asphyxia Other	0	0	0	0	1	0	1	Resuscitation Anticonvulsants Antibiotics Glucose Oxygen	0	1	0	1	1	0	1	1	0	0	0	12513	3445	Recovered	Survived				6
	2021-04-15T21:15:32.060+03:00	1	80613	2850	37.2	59	161	39	80613	CS		Same facility	5	2850	Negative	Negative	Negative	Negative	Alive	Perinatal Asphyxia Other	0	0	0	0	1	0	1	Resuscitation Antibiotics Anticonvulsants Oxygen Glucose	0	1	0	1	1	0	1	1	0	0	0	140613	2700	Recovered	Survived				6
	2021-04-09T16:13:16.466+03:00	1	11112	2580	36	66	130	38	11112	Spontaneous		Same facility	5	2580	Negative	Negative	Negative	Negative	Alive	Sepsis RDS	0	0	1	1	0	0	0	Antibiotics Oxygen Glucose	0	0	0	1	0	0	1	1	0	0	0	61112	2575	Recovered	Survived				6
	2021-04-09T20:19:21.498+03:00	1	161112	2855	35.1	52	117	39	161112	Spontaneous		Home delivery	5	2855	Negative	Negative	Negative	Negative	Alive	Cong.Malformation	0	0	0	0	0	1	0	Antibiotics	0	0	0	1	0	0	0	0	0	0	0	221112	1810	Recovered	Survived				6
	2021-04-09T23:12:12.060+03:00	1	291112	3140	35.3	62	137	39	291112	Spontaneous		Same facility	5	3140	Negative	Negative	Negative	Negative	Alive	RDS Sepsis Other	0	0	1	1	0	0	1	Antibiotics Phototherapy Glucose Oxygen	0	0	0	1	0	1	1	1	0	0	0	41211	3295	Recovered	Survived				6
	2021-04-14T14:06:20.379+03:00	1	9313	3470	35.3	24	114	39	9313	CS		Same facility	5	3470	Negative	Negative	Negative	Negative	Alive	RDS Other	0	0	0	1	0	0	1	Antibiotics Glucose Oxygen	0	0	0	1	0	0	1	1	0	0	0	15313	3400	Recovered	Survived				6
	2021-04-14T14:25:33.940+03:00	1	11313	2390	37	43	140	39	11313	Spontaneous		Same facility	5	2390	Negative	Negative	Negative	Negative	Alive	Sepsis RDS	0	0	1	1	0	0	0	Resuscitation Antibiotics Anticonvulsants Glucose Oxygen	0	1	0	1	1	0	1	1	0	0	0	17313	2330	Recovered	Survived				6
	2021-04-14T16:41:57.995+03:00	1	23313	2970	36.2	63	149	37	23313	Spontaneous		Same facility	5	2970	Negative	Negative	Negative	Negative	Alive	RDS Perinatal Asphyxia	0	0	0	1	1	0	0	Resuscitation Antibiotics Anticonvulsants Glucose Oxygen	0	1	0	1	1	0	1	1	0	0	0	29313	2900	Recovered	Survived				6
	2021-04-15T23:56:44.015+03:00	0	140713	3340	36.9	67	134	39	140713	Spontaneous		Referred from Other	6	3340	Negative	Negative	Negative	Negative	Alive	Sepsis RDS	0	0	1	1	0	0	0	Antibiotics	0	0	0	1	0	0	0	0	0	0	0	200713	3320	Recovered	Survived				6
	2021-04-16T11:56:28.964+03:00	0	300713	1575	35.3	34	120	34	300713	Spontaneous		Same facility	6	1575	Negative	Negative	Negative	Negative	Alive	Prematurity Sepsis RDS	1	0	1	1	0	0	0	Antibiotics KMC Oxygen Glucose	0	0	1	1	0	0	1	1	0	0	0	40813	1505	Recovered	Survived				6
	2021-04-15T22:37:15.434+03:00	0	240613	2745	36	39	150	39	240613	CS		Same facility	6	2745	Negative	Negative	Negative	Negative	Alive	RDS Other	0	0	0	1	0	0	1	Antibiotics Oxygen Glucose	0	0	0	1	0	0	1	1	0	0	0	300613	2700	Recovered	Survived				6
	2021-04-15T21:27:24.795+03:00	0	120613	2600	36.5	78	148	39	120613	Spontaneous		Same facility	6	2600	Negative	Negative	Negative	Negative	Alive	RDS Other	0	0	0	1	0	0	1	Anticonvulsants Antibiotics	0	0	0	1	1	0	0	0	0	0	0	170613	2555	Recovered	Survived				6
	2021-04-12T20:28:30.963+03:00	0	210113	2855	35.5	63	159	39	210113	Spontaneous		Same facility	6	2855	Negative	Negative	Negative	Negative	Alive	Sepsis RDS	0	0	1	1	0	0	0	Antibiotics Glucose Oxygen	0	0	0	1	0	0	1	1	0	0	0	270113	2855	Recovered	Survived				6
	2021-04-12T15:43:56.062+03:00	0	60113	4575	36	58	129	38	60113	CS		Same facility	6	60113	Negative	Negative	Negative	Negative	Alive	RDS Sepsis Other	0	0	1	1	0	0	1	Antibiotics Oxygen Glucose	0	0	0	1	0	0	1	1	0	0	0	70113	4485	Recovered	Survived				6
	2021-04-12T06:37:17.049+03:00	0	21312	3100	36.1	80	130	39	21312	Spontaneous		Same facility	6	3100	Negative	Negative	Negative	Negative	Alive	Sepsis RDS	0	0	1	1	0	0	0	Antibiotics Glucose Oxygen	0	0	0	1	0	0	1	1	0	0	0	3113	3140	Recovered	Survived				6
	2021-04-12T07:25:35.076+03:00	0	3113	3100	36.1	49	160	39	3113	CS		Same facility	6	3100	Negative	Negative	Negative	Negative	Alive	Sepsis RDS	0	0	1	1	0	0	0	Antibiotics Glucose Oxygen	0	0	0	1	0	0	1	1	0	0	0	7113	3130	Recovered	Survived				6
	2021-04-13T12:07:38.876+03:00	0	23113	2930	37.9	49	160	37	16113	Spontaneous		Referred from Other	6	2930	Negative	Negative	Negative	Negative	Alive	Sepsis	0	0	1	0	0	0	0	Antibiotics Glucose Oxygen	0	0	0	1	0	0	1	1	0	0	0	29113	2990	Recovered	Survived				6
	2021-04-13T12:16:41.691+03:00	0	26113	2995	36.6	64	136	37	25113	Spontaneous		Same facility	6	2995	Negative	Negative	Negative	Negative	Alive	Perinatal Asphyxia	0	0	0	0	1	0	0	Antibiotics Glucose Oxygen	0	0	0	1	0	0	1	1	0	0	0	1213	2885	Recovered	Survived				6
	2021-04-14T12:22:32.326+03:00	0	29213	3205	35.4	80	111	39	29213	Spontaneous		Same facility	6	3205	Negative	Negative	Negative	Negative	Alive	Sepsis RDS	0	0	1	1	0	0	0	Antibiotics Glucose Oxygen	0	0	0	1	0	0	1	1	0	0	0	5313	3145	Recovered	Survived				6
	2021-04-15T07:35:08.432+03:00	0	19513	3355	34.5	48	131	39	19513	Spontaneous		Referred from Other	6	3355	Negative	Negative	Negative	Negative	Alive	RDS Other	0	0	0	1	0	0	1	Glucose Oxygen	0	0	0	0	0	0	1	1	0	0	0	26513	3320	Recovered	Survived				6
	2021-04-14T17:05:03.307+03:00	1	20613	3480	37.3	68	156	38	20613	CS		Same facility	6	3480	Negative	Positive	Negative	Negative	Alive	RDS Sepsis Other	0	0	1	1	0	0	1	Antibiotics Glucose Oxygen	0	0	0	1	0	0	1	1	0	0	0	80613	3420	Recovered	Survived				6
	2021-04-12T01:25:31.800+03:00	1	1113	3200	35.7	61	160	38	1113	CS		Same facility	6	3200	Negative	Negative	Negative	Negative	Alive	Sepsis	0	0	1	0	0	0	0	Antibiotics Glucose Oxygen	0	0	0	1	0	0	1	1	0	0	0	6113	3250	Recovered	Survived				6
	2021-04-12T07:04:20.184+03:00	1	51312	2990	37.1	89	154	37	21312	Spontaneous		Home delivery	6	2990	Negative	Negative	Negative	Negative	Alive	Sepsis RDS Other	0	0	1	1	0	0	1	Antibiotics Oxygen	0	0	0	1	0	0	0	1	0	0	0	5113	3020	Recovered	Survived				6
	2021-04-12T07:36:19.283+03:00	1	4113	4690	35.2	56	139	38	4113	Spontaneous		Same facility	6	4690	Negative	Negative	Negative	Negative	Alive	RDS Sepsis	0	0	1	1	0	0	0	Antibiotics Glucose Oxygen	0	0	0	1	0	0	1	1	0	0	0	10113	4580	Recovered	Survived				6
	2021-04-13T12:04:24.912+03:00	1	23113	2910	35.2	62	128	38	23113	Spontaneous		Same facility	6	2910	Negative	Negative	Negative	Negative	Alive	Sepsis RDS	0	0	1	1	0	0	0	Antibiotics Glucose Oxygen	0	0	0	1	0	0	1	1	0	0	0	29113	2880	Recovered	Survived				6
	2021-04-13T12:35:59.345+03:00	1	28113	4900	37.7	65	148	37	27113	CS		Same facility	6	4900	Negative	Negative	Negative	Negative	Alive	RDS Other	0	0	0	1	0	0	1	Antibiotics Glucose Oxygen	0	0	0	1	0	0	1	1	0	0	0	3213	4815	Recovered	Survived				6
	2021-04-14T11:42:33.212+03:00	0	240213	3025	36	49	136	38	240213	CS		Same facility	7	3025	Negative	Negative	Negative	Negative	Alive	RDS Other	0	0	0	1	0	0	1	Antibiotics Oxygen Blood transfusion	0	0	0	1	0	0	0	1	1	0	0	300213	2975	Recovered	Survived				6
	2021-04-09T23:09:32.359+03:00	0	281112	3060	36.1	72	139	40	281112	Spontaneous		Same facility	7	3060	Negative	Negative	Negative	Negative	Alive	RDS Other	0	0	0	1	0	0	1	Antibiotics Oxygen Glucose	0	0	0	1	0	0	1	1	0	0	0	41211	2955	Recovered	Survived				6
	2021-04-12T00:50:46.835+03:00	0	251212	3135	36.5	70	141	40	251212	Spontaneous		Same facility	7	3135	Negative	Negative	Negative	Negative	Alive	RDS	0	0	0	1	0	0	0	Antibiotics Glucose Oxygen	0	0	0	1	0	0	1	1	0	0	0	301212	3080	Recovered	Survived				6
	2021-04-12T07:23:26.275+03:00	0	2113	2310	36.4	63	151	40	2113	Spontaneous		Same facility	7	2310	Negative	Negative	Negative	Negative	Alive	Perinatal Asphyxia Other	0	0	0	0	1	0	1	Resuscitation Anticonvulsants Antibiotics Glucose Oxygen	0	1	0	1	1	0	1	1	0	0	0	10113	2100	Recovered	Survived				6
	2021-04-15T23:53:33.114+03:00	1	80713	2940	37.2	80	156	40	80713	CS		Same facility	7	2940	Negative	Negative	Negative	Negative	Alive	RDS Other	0	0	0	1	0	0	1	Antibiotics Phototherapy	0	0	0	1	0	1	0	0	0	0	0	140713	2910	Recovered	Survived				6
	2021-04-09T21:08:18.940+03:00	1	231112	3130	35.2	64	137	36	231112	CS		Same facility	7	3130	Negative	Positive	Negative	Negative	Alive	LBW Prematurity RDS	1	1	0	1	0	0	0	KMC Antibiotics Oxygen Glucose	0	0	1	1	0	0	1	1	0	0	0	291112	2475	Recovered	Survived				6
	2021-04-14T22:23:34.444+03:00	1	22413	2830	34.6	60	133	40	22413	CS		Same facility	7	2830	Negative	Negative	Negative	Negative	Alive	Sepsis RDS	0	0	1	1	0	0	0	Antibiotics	0	0	0	1	0	0	0	0	0	0	0	28413	2830	Recovered	Survived				6
	2021-04-15T23:58:45.225+03:00	0	140713	3205	35.7	63	154	38	140713	Spontaneous		Same facility	8	3205	Negative	Negative	Negative	Negative	Alive	Sepsis RDS	0	0	1	1	0	0	0	Antibiotics	0	0	0	1	0	0	0	0	0	0	0	200713	3170	Recovered	Survived				6
	2021-04-16T00:00:02.641+03:00	0	140713	3730	36.5	43	119	39	140713	CS		Same facility	8	3730	Negative	Negative	Negative	Negative	Alive	RDS Perinatal Asphyxia Other	0	0	0	1	1	0	1	Resuscitation Antibiotics Glucose Oxygen	0	1	0	1	0	0	1	1	0	0	0	200713	3690	Recovered	Survived				6
	2021-04-09T16:29:40.581+03:00	0	11112	1330	36.1	68	193	34	11112	Spontaneous		Same facility	8	1330	Negative	Negative	Negative	Negative	Alive	Sepsis RDS	0	0	1	1	0	0	0	Antibiotics Glucose Oxygen	0	0	0	1	0	0	1	1	0	0	0	61112	2575	Recovered	Survived				6
	2021-04-09T22:39:02.877+03:00	1	251112	3340	36.1	58	149	39	251112	CS		Same facility	8	3340	Negative	Negative	Negative	Negative	Alive	Sepsis RDS Other	0	0	1	1	0	0	1	Antibiotics Glucose Oxygen	0	0	0	1	0	0	1	1	0	0	0	11211	3010	Recovered	Survived				6
	2021-04-09T18:52:13.965+03:00	0	121112	4070	37.7	46	166	0	191012	Spontaneous		Referred from Other	0	0	Negative	Negative	Negative	Negative	Alive	Sepsis Cong.Malformation	0	0	1	0	0	1	0	Anticonvulsants	0	0	0	0	1	0	0	0	0	0	0	191112	4460	Recovered	Survived				7
	2021-04-11T15:29:20.209+03:00	0	81212	0	37.1	56	144	0	71212	CS		Same facility	0	0	Negative	Negative	Negative	Negative	Alive	Sepsis	0	0	1	0	0	0	0	Antibiotics Glucose Oxygen	0	0	0	1	0	0	1	1	0	0	0	131212	3255	Recovered	Survived				7
	2021-04-11T20:24:10.796+03:00	0	131212	3700	36.5	53	145	0	71212	Spontaneous		Same facility	0	0	Negative	Negative	Negative	Negative	Alive	Other	0	0	0	0	0	0	1	Antibiotics Phototherapy	0	0	0	1	0	1	0	0	0	0	0	301212	3835	Recovered	Survived				7
	2021-04-14T20:55:41.912+03:00	0	13413	2930	36.5	54	160	0	28313	Spontaneous		Referred from Other	0	0	Negative	Negative	Negative	Negative	Alive	Cong.Malformation Other	0	0	0	0	0	1	1	Antibiotics Glucose Oxygen	0	0	0	1	0	0	1	1	0	0	0	20413	4160	Recovered	Survived				7
	2021-04-14T21:58:17.183+03:00	0	14413	1760	36.2	52	135	0	9413	Spontaneous		Referred from Other	0	0	Negative	Negative	Negative	Negative	Alive	Sepsis Other	0	0	1	0	0	0	1	Antibiotics Phototherapy Glucose Oxygen KMC	0	0	1	1	0	1	1	1	0	0	0	19413	1790	Recovered	Survived				7
	2021-04-12T16:04:37.729+03:00	1	90113	3455	37	47	163	0	50113	Spontaneous		Referred from Other	0	0	Negative	Negative	Negative	Negative	Alive	Sepsis Other	0	0	1	0	0	0	1	Antibiotics	0	0	0	1	0	0	0	0	0	0	0	120113	3495	Recovered	Survived				7
	2021-04-15T22:58:38.046+03:00	1	10713	3020	37.2	53	136	38	10713	Spontaneous		Home delivery	0	3020	Negative	Negative	Negative	Negative	Alive	Sepsis RDS	0	0	1	1	0	0	0	Antibiotics Oxygen Glucose	0	0	0	1	0	0	1	1	0	0	0	70713	3018	Recovered	Survived				7
	2021-04-14T11:39:08.769+03:00	1	240213	3150	36.7	45	139	0	210213	Spontaneous		Referred from Other	0	0	Negative	Negative	Negative	Negative	Alive	Other	0	0	0	0	0	0	1	Phototherapy	0	0	0	0	0	1	0	0	0	0	0	10313	3325	Recovered	Survived				7
	2021-04-14T11:20:32.163+03:00	1	230213	3620	36.5	40	112	39	150213	Spontaneous		Referred from Other	0	0	Negative	Negative	Negative	Negative	Alive	Other	0	0	0	0	0	0	1	Antibiotics Phototherapy	0	0	0	1	0	1	0	0	0	0	0	300213	3200	Recovered	Survived				7
	2021-04-11T15:06:54.537+03:00	1	201112	2805	36.5	40	131	39	201112	Spontaneous		Home delivery	0	0	Negative	Negative	Negative	Negative	Alive	Cong.Malformation Other	0	0	0	0	0	1	1	Antibiotics	0	0	0	1	0	0	0	0	0	0	0	71212	2795	Recovered	Survived				7
	2021-04-11T15:31:55.587+03:00	1	81212	3300	36.2	61	142	38	81212	Spontaneous		Same facility	0	3300	Negative	Negative	Negative	Negative	Alive	Sepsis RDS	0	0	1	1	0	0	0	Antibiotics Glucose Oxygen	0	0	0	1	0	0	1	1	0	0	0	131212	3280	Recovered	Survived				7
	2021-04-14T17:24:31.591+03:00	1	5413	1865	35.5	50	145	39	25313	Spontaneous		Home delivery	0	0	Positive	Negative	Negative	Negative	Alive	Other	0	0	0	0	0	0	1	Phototherapy Antibiotics	0	0	0	1	0	1	0	0	0	0	0	13413	1830	Recovered	Survived				7
	2021-04-14T17:28:01.428+03:00	1	5413	4220	36.4	50	140	40	20313	Spontaneous		Referred from Other	0	0	Negative	Negative	Negative	Negative	Alive	Sepsis	0	0	1	0	0	0	0	Antibiotics	0	0	0	1	0	0	0	0	0	0	0	7313	4230	Recovered	Survived				7
	2021-04-14T20:35:00.985+03:00	1	8413	2650	37.1	60	146	39	1413	Spontaneous		Referred from Other	0	0	Negative	Negative	Negative	Negative	Alive	Sepsis	0	0	1	0	0	0	0	Antibiotics	0	0	0	1	0	0	0	0	0	0	0	14413	2580	Recovered	Survived				7
	2021-04-16T00:01:32.986+03:00	0	140713	2355	37	49	120	40	140713	CS		Same facility	3	2355	Negative	Negative	Negative	Negative	Alive	Perinatal Asphyxia Other	0	0	0	0	1	0	1	Resuscitation Antibiotics Glucose Oxygen	0	1	0	1	0	0	1	1	0	0	0	230713	2200	Recovered	Survived				7
	2021-04-14T15:00:40.952+03:00	0	18313	2530	35	60	151	38	18313	Spontaneous		Same facility	3	2530	Negative	Negative	Negative	Negative	Alive	Sepsis Perinatal Asphyxia	0	0	1	0	1	0	0	Resuscitation Antibiotics Anticonvulsants Glucose Oxygen	0	1	0	1	1	0	1	1	0	0	0	25313	2600	Recovered	Survived				7
	2021-04-14T16:47:22.454+03:00	0	24313	2900	36.7	48	164	38	14313	Spontaneous		Same facility	3	2900	Negative	Negative	Negative	Negative	Alive	Sepsis Perinatal Asphyxia Other	0	0	1	0	1	0	1	Resuscitation Antibiotics Anticonvulsants	0	1	0	1	1	0	0	0	0	0	0	2413	2835	Recovered	Survived				7
	2021-04-14T10:48:09.681+03:00	1	190213	3980	34.2	92	146	39	190213	CS		Same facility	3	3980	Negative	Negative	Negative	Negative	Alive	Sepsis RDS	0	0	1	1	0	0	0	Antibiotics Glucose Oxygen	0	0	0	1	0	0	1	1	0	0	0	260213	3980	Recovered	Survived				7
	2021-04-11T14:56:09.644+03:00	1	71212	1885	34.1	45	109	35	71212	Instrumental		Same facility	3	1885	Negative	Negative	Negative	Negative	Alive	Prematurity Perinatal Asphyxia	1	0	0	0	1	0	0	Resuscitation Antibiotics Oxygen Glucose	0	1	0	1	0	0	1	1	0	0	0	201112	1800	Recovered	Survived				7
	2021-04-11T23:19:18.467+03:00	1	171212	3600	36	66	136	39	171212	CS		Same facility	3	3600	Negative	Negative	Negative	Negative	Alive	Sepsis RDS Other	0	0	1	1	0	0	1	Antibiotics Glucose Oxygen	0	0	0	1	0	0	1	1	0	0	0	241212	3020	Recovered	Survived				7
	2021-04-14T22:26:52.896+03:00	1	22413	2755	36.2	50	136	39	22413	Spontaneous		Same facility	3	2755	Negative	Negative	Negative	Negative	Alive	RDS Perinatal Asphyxia Other	0	0	0	1	1	0	1	Antibiotics Anticonvulsants Glucose Oxygen	0	0	0	1	1	0	1	1	0	0	0	25413	2775	Recovered	Survived				7
	2021-04-14T22:09:19.160+03:00	0	17413	3050	35	38	148	39	17413	Spontaneous		Same facility	4	3050	Negative	Negative	Negative	Negative	Alive	Sepsis RDS	0	0	1	1	0	0	0	Antibiotics	0	0	0	1	0	0	0	0	0	0	0	24413	3010	Recovered	Survived				7
	2021-04-13T12:22:41.995+03:00	0	26113	3080	35.9	44	142	38	13113	Spontaneous		Same facility	4	3080	Negative	Negative	Negative	Negative	Alive	Sepsis Other	0	0	1	0	0	0	1	Phototherapy Antibiotics	0	0	0	1	0	1	0	0	0	0	0	2113	2900	Recovered	Survived				7
	2021-04-14T17:19:06.089+03:00	0	3413	1890	35.3	46	15	40	3413	Spontaneous		Same facility	4	1890	Negative	Negative	Negative	Negative	Alive	Prematurity LBW RDS	1	1	0	1	0	0	0	KMC Antibiotics Glucose Oxygen	0	0	1	1	0	0	1	1	0	0	0	13413	1800	Recovered	Survived				7
	2021-04-14T20:28:01.298+03:00	0	6413	2025	34	60	139	38	6413	Spontaneous		Same facility	4	2025	Negative	Negative	Negative	Negative	Alive	Sepsis RDS	0	0	1	1	0	0	0	Antibiotics	0	0	0	1	0	0	0	0	0	0	0	13413	2030	Recovered	Survived				7
	2021-04-13T14:53:51.001+03:00	1	30213	4005	37	59	180	39	30213	Spontaneous		Same facility	4	4005	Negative	Negative	Negative	Negative	Alive	Sepsis Perinatal Asphyxia	0	0	1	0	1	0	0	Antibiotics Anticonvulsants Glucose Oxygen	0	0	0	1	1	0	1	1	0	0	0	100213	3935	Recovered	Survived				7
	2021-04-15T21:16:59.633+03:00	1	80613	2400	35.9	53	160	38	80613	CS		Same facility	4	2460	Negative	Negative	Negative	Negative	Alive	Perinatal Asphyxia Other	0	0	0	0	1	0	1	Resuscitation Anticonvulsants Antibiotics Oxygen Glucose	0	1	0	1	1	0	1	1	0	0	0	150613	2350	Recovered	Survived				7
	2021-04-14T17:02:41.594+03:00	1	300513	2435	35.1	58	137	38	300513	Spontaneous		Same facility	4	2435	Negative	Negative	Negative	Negative	Alive	RDS Sepsis	0	0	1	1	0	0	0	Anticonvulsants Oxygen Glucose	0	0	0	0	1	0	1	1	0	0	0	60613	2290	Recovered	Survived				7
	2021-04-14T11:40:51.857+03:00	1	240213	2470	34.5	44	133	38	240213	CS		Same facility	4	2470	Negative	Negative	Negative	Negative	Alive	RDS Sepsis	0	0	1	1	0	0	0	Anticonvulsants Antibiotics Oxygen Glucose	0	0	0	1	1	0	1	1	0	0	0	10313	2355	Recovered	Survived				7
	2021-04-09T16:54:49.620+03:00	1	31112	2525	36.5	56	136	39	31112	CS		Referred from Other	4	2525	Negative	Negative	Negative	Negative	Alive	Sepsis RDS Perinatal Asphyxia	0	0	1	1	1	0	0	Antibiotics Anticonvulsants Glucose Oxygen	0	0	0	1	1	0	1	1	0	0	0	71112	2560	Recovered	Survived				7
	2021-04-14T17:21:33.783+03:00	1	5413	2360	34.7	50	149	39	5413	CS		Same facility	4	2360	Negative	Negative	Negative	Negative	Alive	Prematurity RDS Other	1	0	0	1	0	0	1	Antibiotics KMC Glucose Oxygen	0	0	1	1	0	0	1	1	0	0	0	13413	1985	Recovered	Survived				7
	2021-04-14T20:30:14.787+03:00	1	7413	2185	35.7	72	146	39	7413	Spontaneous		Referred from Other	4	2185	Negative	Negative	Negative	Negative	Alive	Sepsis RDS	0	0	1	1	0	0	0	Antibiotics Glucose Oxygen	0	0	0	1	0	0	1	1	0	0	0	14413	2150	Recovered	Survived				7
	2021-04-14T22:13:52.769+03:00	1	18413	3060	36.4	62	154	38	118413	Instrumental		Same facility	4	3060	Negative	Negative	Negative	Negative	Alive	RDS Other	0	0	0	1	0	0	1	Antibiotics Glucose Oxygen	0	0	0	1	0	0	1	1	0	0	0	28413	3000	Recovered	Survived				7
	2021-04-15T07:17:32.193+03:00	1	13513	3050	35	58	130	38	13513	CS		Same facility	4	3050	Negative	Negative	Negative	Negative	Alive	Perinatal Asphyxia Other	0	0	0	0	1	0	1	Antibiotics Anticonvulsants Glucose Oxygen	0	0	0	1	1	0	1	1	0	0	0	19513	3120	Recovered	Survived				7
	2021-04-15T22:19:41.150+03:00	0	220613	1330	35.2	38	190	33	220613	Spontaneous		Same facility	5	1330	Negative	Negative	Negative	Negative	Alive	Prematurity Other	1	0	0	0	0	0	1	KMC Antibiotics Oxygen Glucose	0	0	1	1	0	0	1	1	0	0	0	290613	1300	Recovered	Survived				7
	2021-04-12T19:22:13.653+03:00	0	130113	1830	35	60	143	34	130113	Spontaneous		Same facility	5	1830	Negative	Negative	Negative	Negative	Alive	Prematurity LBW	1	1	0	0	0	0	0	Antibiotics KMC Oxygen Glucose	0	0	1	1	0	0	1	1	0	0	0	200113	1405	Recovered	Survived				7
	2021-04-14T13:46:35.283+03:00	0	2313	3630	36.3	43	130	39	2313	Spontaneous		Referred from Other	5	3630	Negative	Negative	Negative	Negative	Alive	Perinatal Asphyxia Cong.Malformation	0	0	0	0	1	1	0	Antibiotics Glucose Oxygen	0	0	0	1	0	0	1	1	0	0	0	9313	3495	Recovered	Survived				7
	2021-04-14T14:47:11.621+03:00	0	15313	2400	36.8	68	145	34	15313	CS		Same facility	5	2400	Negative	Negative	Negative	Negative	Alive	Prematurity RDS Other	1	0	0	1	0	0	1	KMC Anticonvulsants Glucose Oxygen	0	0	1	0	1	0	1	1	0	0	0	21313	2175	Recovered	Survived				7
	2021-04-14T17:20:19.769+03:00	0	3413	2055	36	50	122	40	3413	Spontaneous		Same facility	5	2055	Negative	Negative	Negative	Negative	Alive	Prematurity LBW RDS Other	1	1	0	1	0	0	1	Antibiotics KMC Glucose Oxygen	0	0	1	1	0	0	1	1	0	0	0	13413	2200	Recovered	Survived				7
	2021-04-14T20:25:45.830+03:00	0	6413	3000	35.6	40	156	38	6413	Spontaneous		Same facility	5	3000	Negative	Negative	Negative	Negative	Alive	Sepsis RDS	0	0	1	1	0	0	0	Antibiotics Glucose Oxygen	0	0	0	1	0	0	1	1	0	0	0	12413	2960	Recovered	Survived				7
	2021-04-14T20:50:55.369+03:00	0	12413	2185	35.2	32	151	34	12413	Spontaneous		Same facility	5	2185	Negative	Negative	Negative	Negative	Alive	Prematurity RDS Other	1	0	0	1	0	0	1	KMC Antibiotics Oxygen Glucose	0	0	1	1	0	0	1	1	0	0	0	19413	1990	Recovered	Survived				7
	2021-04-15T07:11:59.371+03:00	0	10513	2455	35.7	38	150	38	10513	CS		Same facility	5	2455	Negative	Negative	Negative	Negative	Alive	Sepsis RDS	0	0	1	1	0	0	0	Antibiotics Glucose Oxygen	0	0	0	1	0	0	1	1	0	0	0	17513	2370	Recovered	Survived				7
	2021-04-11T20:02:27.648+03:00	1	121212	3560	36.9	58	110	40	121212	CS		Same facility	5	3560	Negative	Negative	Negative	Negative	Alive	RDS Other	0	0	0	1	0	0	1	Antibiotics Oxygen Glucose	0	0	0	1	0	0	1	1	0	0	0	181212	3530	Recovered	Survived				7
	2021-04-12T00:08:22.575+03:00	1	221212	3110	36.6	53	156	38	221212	Spontaneous		Same facility	5	3110	Negative	Negative	Negative	Negative	Alive	Perinatal Asphyxia RDS Sepsis	0	0	1	1	1	0	0	Oxygen Glucose Antibiotics	0	0	0	1	0	0	1	1	0	0	0	281212	3260	Recovered	Survived				7
	2021-04-12T00:43:20.742+03:00	1	221212	3065	35.5	46	108	40	221212	Spontaneous		Referred from Other	5	3065	Negative	Negative	Negative	Negative	Alive	Cong.Malformation	0	0	0	0	0	1	0	Antibiotics Glucose	0	0	0	1	0	0	1	0	0	0	0	281212	2980	Recovered	Survived				7
	2021-04-12T00:57:33.432+03:00	1	271212	3200	36	84	114	38	271212	Spontaneous		Same facility	5	3200	Negative	Negative	Negative	Negative	Alive	Sepsis RDS Cong.Malformation Other	0	0	1	1	0	1	1	Antibiotics Oxygen Glucose Incubator	0	0	0	1	0	0	1	1	0	1	0	21312	3210	Recovered	Survived				7
	2021-04-14T13:59:04.756+03:00	1	8313	3140	36.8	33	120	39	8313	Spontaneous		Same facility	5	3140	Negative	Negative	Negative	Negative	Alive	RDS Perinatal Asphyxia Other	0	0	0	1	1	0	1	Antibiotics Glucose Oxygen	0	0	0	1	0	0	1	1	0	0	0	15313	2860	Recovered	Survived				7
	2021-04-14T14:12:47.060+03:00	1	9313	3470	35.3	24	114	39	9313	CS		Same facility	5	3440	Negative	Negative	Negative	Negative	Alive	Sepsis RDS	0	0	1	1	0	0	0	Antibiotics	0	0	0	1	0	0	0	0	0	0	0	20313	3450	Recovered	Survived				7
	2021-04-14T16:40:27.259+03:00	1	22313	3795	38	58	160	40	22313	Spontaneous		Same facility	5	3795	Negative	Negative	Negative	Negative	Alive	Sepsis RDS	0	0	1	1	0	0	0	Antibiotics Glucose Oxygen	0	0	0	1	0	0	1	1	0	0	0	30313	3655	Recovered	Survived				7
	2021-04-14T20:29:00.159+03:00	1	7413	2220	35	62	136	39	7413	Spontaneous		Referred from Other	5	2220	Negative	Negative	Negative	Negative	Alive	RDS Perinatal Asphyxia	0	0	0	1	1	0	0	Antibiotics Anticonvulsants	0	0	0	1	1	0	0	0	0	0	0	14413	2135	Recovered	Survived				7
	2021-04-14T20:52:01.220+03:00	1	13413	2555	34.5	60	173	39	13413	CS		Same facility	5	2555	Negative	Negative	Negative	Negative	Alive	Sepsis RDS	0	0	1	1	0	0	0	Antibiotics	0	0	0	1	0	0	0	0	0	0	0	20413	2595	Recovered	Survived				7
	2021-04-14T22:12:26.386+03:00	1	18413	3770	36.5	74	125	40	18413	Spontaneous		Same facility	5	3770	Positive	Negative	Negative	Negative	Alive	Perinatal Asphyxia Other	0	0	0	0	1	0	1	Resuscitation Antibiotics Anticonvulsants	0	1	0	1	1	0	0	0	0	0	0	25413	3830	Recovered	Survived				7
	2021-04-15T22:24:26.932+03:00	0	220613	3355	36.7	58	150	38	220613	Spontaneous		Same facility	6	3355	Negative	Negative	Negative	Negative	Alive	RDS Sepsis	0	0	1	1	0	0	0	Antibiotics	0	0	0	1	0	0	0	0	0	0	0	290613	3305	Recovered	Survived				7
	2021-04-14T16:40:12.645+03:00	0	270513	2880	36.7	50	122	36	270513	CS		Same facility	6	2880	Negative	Negative	Negative	Negative	Alive	RDS Sepsis	0	0	1	1	0	0	0	Antibiotics Oxygen Glucose	0	0	0	1	0	0	1	1	0	0	0	30613	2835	Recovered	Survived				7
	2021-04-13T14:55:40.069+03:00	0	30213	3105	35.1	38	146	39	30213	Spontaneous		Same facility	6	3105	Negative	Negative	Negative	Negative	Alive	RDS Sepsis	0	0	1	1	0	0	0	Antibiotics Oxygen Glucose	0	0	0	1	0	0	1	1	0	0	0	100213	3065	Recovered	Survived				7
	2021-04-12T19:33:25.310+03:00	0	130113	3230	36.3	59	158	38	130113	CS		Same facility	6	3230	Negative	Negative	Negative	Negative	Alive	Sepsis RDS Other	0	0	1	1	0	0	1	Antibiotics Oxygen Glucose	0	0	0	1	0	0	1	1	0	0	0	200113	3180	Recovered	Survived				7
	2021-04-12T19:13:20.664+03:00	0	120113	3795	35.5	14	152	39	120113	CS		Same facility	6	3795	Negative	Negative	Negative	Negative	Alive	RDS Sepsis Other	0	0	1	1	0	0	1	Antibiotics Oxygen Glucose	0	0	0	1	0	0	1	1	0	0	0	190113	3600	Recovered	Survived				7
	2021-04-11T13:32:40.521+03:00	0	51212	2385	36.5	38	116	36	51212	Spontaneous		Same facility	6	2385	Negative	Negative	Negative	Negative	Alive	RDS Sepsis	0	0	1	1	0	0	0	Antibiotics Oxygen Glucose	0	0	0	1	0	0	1	1	0	0	0	111212	2290	Recovered	Survived				7
	2021-04-11T15:19:35.558+03:00	0	71212	3100	36.4	164	36	36	71212	CS		Same facility	6	3100	Negative	Negative	Negative	Negative	Alive	RDS Sepsis	0	0	1	1	0	0	0	Antibiotics Oxygen Glucose	0	0	0	1	0	0	1	1	0	0	0	131212	3070	Recovered	Survived				7
	2021-04-11T19:57:21.963+03:00	0	111212	2000	34.3	64	100	36	111212	CS		Same facility	6	2000	Negative	Negative	Negative	Negative	Alive	Sepsis RDS	0	0	1	1	0	0	0	Antibiotics Oxygen Glucose	0	0	0	1	0	0	1	1	0	0	0	171212	1975	Recovered	Survived				7
	2021-04-11T22:35:19.636+03:00	0	141212	3100	36.9	60	140	38	141212	Spontaneous		Same facility	6	3100	Negative	Negative	Negative	Negative	Alive	Perinatal Asphyxia RDS Sepsis	0	0	1	1	1	0	0	Anticonvulsants Antibiotics Oxygen Glucose	0	0	0	1	1	0	1	1	0	0	0	201212	3065	Recovered	Survived				7
	2021-04-14T12:32:52.386+03:00	0	1313	2480	34.8	68	123	39	1313	CS		Same facility	6	2480	Negative	Positive	Negative	Negative	Alive	Sepsis RDS	0	0	1	1	0	0	0	Antibiotics Glucose Oxygen	0	0	0	1	0	0	1	1	0	0	0	7313	2395	Recovered	Survived				7
	2021-04-14T16:54:15.042+03:00	1	270513	3005	37.6	80	132	38	270513	Spontaneous		Same facility	6	3005	Negative	Negative	Negative	Negative	Alive	RDS Sepsis	0	0	1	1	0	0	0	Antibiotics Oxygen Glucose	0	0	0	1	0	0	1	1	0	0	0	40613	3115	Recovered	Survived				7
	2021-04-14T16:42:43.934+03:00	1	270513	2440	36.7	60	136	38	270513	CS		Same facility	6	2440	Negative	Negative	Negative	Negative	Alive	RDS Sepsis	0	0	1	1	0	0	0	Antibiotics Oxygen Glucose	0	0	0	1	0	0	1	1	0	0	0	30613	2285	Recovered	Survived				7
	2021-04-09T18:10:14.147+03:00	1	91112	3470	36.2	68	141	41	91112	Spontaneous		Same facility	6	3470	Negative	Negative	Negative	Negative	Alive	Sepsis Other	0	0	1	0	0	0	1	Anticonvulsants Glucose Oxygen	0	0	0	0	1	0	1	1	0	0	0	161112	3475	Recovered	Survived				7
	2021-04-09T19:11:02.572+03:00	1	141112	3800	36.1	72	120	39	141112	Spontaneous		Same facility	6	3800	Negative	Positive	Negative	Negative	Alive	RDS Other	0	0	0	1	0	0	1	Antibiotics Oxygen Glucose KMC	0	0	1	1	0	0	1	1	0	0	0	211112	3625	Recovered	Survived				7
	2021-04-14T14:00:31.005+03:00	1	8313	3005	36.1	39	149	41	8313	CS		Same facility	6	3005	Negative	Negative	Negative	Negative	Alive	Sepsis RDS	0	0	1	1	0	0	0	Anticonvulsants Glucose Oxygen	0	0	0	0	1	0	1	1	0	0	0	15313	3100	Recovered	Survived				7
	2021-04-14T16:37:46.193+03:00	1	21313	3445	36	42	115	39	21313	CS		Same facility	6	3445	Negative	Negative	Negative	Negative	Alive	Sepsis RDS	0	0	1	1	0	0	0	Antibiotics Glucose Oxygen	0	0	0	1	0	0	1	1	0	0	0	28313	3400	Recovered	Survived				7
	2021-04-15T07:22:46.983+03:00	1	14513	2435	36.6	60	134	38	14513	Spontaneous		Same facility	6	2435	Negative	Negative	Negative	Negative	Alive	Sepsis RDS	0	0	1	1	0	0	0	Antibiotics Glucose Oxygen	0	0	0	1	0	0	1	1	0	0	0	22513	2390	Recovered	Survived				7
	2021-04-15T23:55:08.387+03:00	0	110713	1985	36	70	140	36	110713	Spontaneous		Same facility	7	1985	Negative	Negative	Negative	Negative	Alive	Sepsis RDS	0	0	1	1	0	0	0	Antibiotics Phototherapy Glucose	0	0	0	1	0	1	1	0	0	0	0	170713	1900	Recovered	Survived				7
	2021-04-15T23:08:54.817+03:00	0	20713	2945	36.1	40	129	38	20713	Spontaneous		Referred from Other	7	2945	Negative	Negative	Negative	Negative	Alive	Cong.Malformation Other	0	0	0	0	0	1	1	Antibiotics Glucose Oxygen Other	0	0	0	1	0	0	1	1	0	0	1	80713	2800	Recovered	Survived				7
	2021-04-11T12:03:39.838+03:00	0	41212	3870	35.5	62	132	38	41212	Spontaneous		Same facility	7	3870	Negative	Negative	Negative	Negative	Alive	RDS Perinatal Asphyxia	0	0	0	1	1	0	0	Resuscitation Antibiotics Anticonvulsants Glucose Oxygen	0	1	0	1	1	0	1	1	0	0	0	111212	1810	Recovered	Survived				7
	2021-04-11T15:17:06.687+03:00	0	71212	1740	35.6	70	165	35	71212	Spontaneous		Same facility	7	1740	Negative	Negative	Negative	Negative	Alive	Prematurity RDS Sepsis	1	0	1	1	0	0	0	Antibiotics KMC Oxygen Glucose	0	0	1	1	0	0	1	1	0	0	0	141212	1530	Recovered	Survived				7
	2021-04-13T12:02:54.817+03:00	0	23113	2610	36.7	40	173	37	23113	Spontaneous		Same facility	7	2700	Negative	Negative	Negative	Negative	Alive	Cong.Malformation Other	0	0	0	0	0	1	1	Antibiotics Glucose Oxygen	0	0	0	1	0	0	1	1	0	0	0	30113	2520	Recovered	Survived				7
	2021-04-14T22:54:19.324+03:00	0	1513	3280	34.1	75	124	39	1513	Spontaneous		Referred from Other	7	3280	Negative	Positive	Negative	Negative	Alive	RDS Sepsis	0	0	1	1	0	0	0	Antibiotics Glucose Oxygen	0	0	0	1	0	0	1	1	0	0	0	7513	3200	Recovered	Survived				7
	2021-04-09T16:49:06.654+03:00	1	31112	1250	35.5	44	147	33	31112	Instrumental		Same facility	7	1250	Negative	Negative	Negative	Negative	Alive	LBW RDS Sepsis Perinatal Asphyxia	0	1	1	1	1	0	0	Antibiotics	0	0	0	1	0	0	0	0	0	0	0	101112	1200	Recovered	Survived				7
	2021-04-09T22:08:46.055+03:00	1	241112	3455	35.6	45	68	39	241112	Spontaneous		Same facility	7	3455	Negative	Negative	Negative	Negative	Alive	RDS Sepsis	0	0	1	1	0	0	0	Antibiotics Oxygen Glucose	0	0	0	1	0	0	1	1	0	0	0	31212	3120	Recovered	Survived				7
	2021-04-14T22:21:21.664+03:00	1	22413	3080	35	68	137	38	22413	Spontaneous		Referred from Other	7	3080	Negative	Negative	Negative	Negative	Alive	Sepsis RDS	0	0	1	1	0	0	0	Antibiotics	0	0	0	1	0	0	0	0	0	0	0	28413	3115	Recovered	Survived				7
	2021-04-15T07:45:33.711+03:00	1	21513	2830	35.5	56	127	38	21513	Spontaneous		Same facility	7	2830	Negative	Negative	Negative	Negative	Alive	Sepsis RDS	0	0	1	1	0	0	0	Antibiotics Glucose Oxygen	0	0	0	1	0	0	1	1	0	0	0	28513	2880	Recovered	Survived				7
	2021-04-09T16:52:08.030+03:00	1	31112	1600	36	46	140	33	31112	Instrumental		Same facility	8	1600	Negative	Negative	Negative	Negative	Alive	Prematurity LBW Sepsis RDS	1	1	1	1	0	0	0	Antibiotics Glucose Oxygen	0	0	0	1	0	0	1	1	0	0	0	101112	1520	Recovered	Survived				7
	2021-04-15T22:12:54.841+03:00	0	210613	3025	36.3	54	160	40	110613	Spontaneous		Referred from Other	0	0	Negative	Negative	Negative	Negative	Alive	Cong.Malformation Other	0	0	0	0	0	1	1	Antibiotics Oxygen Glucose	0	0	0	1	0	0	1	1	0	0	0	300613	2990	Recovered	Survived				8
	2021-04-14T14:21:52.930+03:00	0	11313	2445	38.1	50	14	0	8313	Spontaneous		Referred from Other	0	0	Negative	Negative	Negative	Negative	Alive	Sepsis	0	0	1	0	0	0	0	Antibiotics	0	0	0	1	0	0	0	0	0	0	0	19313	2570	Recovered	Survived				8
	2021-04-14T20:37:28.882+03:00	0	8413	2960	36.4	54	155	0	6413	Spontaneous		Referred from Other	0	0	Negative	Negative	Negative	Negative	Alive	Sepsis Other	0	0	1	0	0	0	1	Anticonvulsants	0	0	0	0	1	0	0	0	0	0	0	16413	2765	Recovered	Survived				8
	2021-04-14T22:50:09.309+03:00	0	30413	3255	35.1	50	113	0	26413	Spontaneous		Referred from Other	0	0	Negative	Negative	Negative	Negative	Alive	Sepsis	0	0	1	0	0	0	0	Antibiotics	0	0	0	1	0	0	0	0	0	0	0	7513	3100	Recovered	Survived				8
	2021-04-15T07:16:11.392+03:00	0	12513	2490	37.9	72	175	0	28413	Spontaneous		Referred from Other	0	0	Negative	Negative	Negative	Negative	Alive	Sepsis	0	0	1	0	0	0	0	Resuscitation Antibiotics	0	1	0	1	0	0	0	0	0	0	0	28513	3560	Recovered	Survived				8
	2021-04-12T16:07:01.303+03:00	1	90113	4105	35.7	0	143	39	90113	Spontaneous		Referred from Other	0	0	Negative	Negative	Negative	Negative	Alive	Perinatal Asphyxia Other	0	0	0	0	1	0	1	Resuscitation Antibiotics Anticonvulsants Oxygen Glucose	0	1	0	1	1	0	1	1	0	0	0	150113	3985	Recovered	Survived				8
	2021-04-14T17:00:05.662+03:00	1	300513	3990	37	52	128	0	280513	Spontaneous		Referred from Other	0	0	Negative	Negative	Negative	Negative	Alive	Perinatal Asphyxia Other	0	0	0	0	1	0	1	Antibiotics Anticonvulsants Oxygen Glucose	0	0	0	1	1	0	1	1	0	0	0	80613	2970	Recovered	Survived				8
	2021-04-13T15:17:11.074+03:00	1	40213	3670	36	44	119	0	280113	Spontaneous		Referred from Other	0	0	Negative	Negative	Negative	Negative	Alive	RDS Sepsis Other	0	0	1	1	0	0	1	Antibiotics Oxygen Glucose	0	0	0	1	0	0	1	1	0	0	0	300213	3710	Recovered	Survived				8
	2021-04-09T19:36:16.945+03:00	1	151112	3240	38.5	71	149	0	21112	Spontaneous		Referred from Other	0	0	Negative	Negative	Negative	Negative	Alive	Sepsis Other	0	0	1	0	0	0	1	Antibiotics	0	0	0	1	0	0	0	0	0	0	0	231112	3150	Recovered	Survived				8
	2021-04-09T22:36:37.738+03:00	1	251112	3135	36.2	54	163	0	31112	Spontaneous		Referred from Other	0	0	Negative	Negative	Negative	Negative	Alive	Cong.Malformation	0	0	0	0	0	1	0	Antibiotics Glucose Oxygen	0	0	0	1	0	0	1	1	0	0	0	31212	3330	Recovered	Survived				8
	2021-04-11T23:46:02.105+03:00	1	191212	1582	32.1	49	112	36	141212	Spontaneous		Referred from Other	0	1600	Negative	Negative	Negative	Negative	Alive	Prematurity Sepsis	1	0	1	0	0	0	0	Antibiotics	0	0	0	1	0	0	0	0	0	0	0	261212	1620	Recovered	Survived				8
	2021-04-09T19:34:03.753+03:00	1	151112	1810	34	38	116	33	151112	CS		Same facility	2	1810	Negative	Negative	Negative	Negative	Alive	Sepsis Other	0	0	1	0	0	0	1	Antibiotics	0	0	0	1	0	0	0	0	0	0	0	231112	3150	Recovered	Survived				8
	2021-04-09T17:39:56.796+03:00	0	61112	1580	34.2	70	144	40	61112	Spontaneous		Same facility	3	1580	Negative	Negative	Negative	Negative	Alive	RDS Sepsis Perinatal Asphyxia	0	0	1	1	1	0	0	Antibiotics Phototherapy Glucose	0	0	0	1	0	1	1	0	0	0	0	141112	1410	Recovered	Survived				8
	2021-04-11T15:24:15.845+03:00	1	71212	1960	36.9	74	136	36	71212	Spontaneous		Same facility	3	1960	Negative	Negative	Negative	Negative	Alive	Prematurity RDS Perinatal Asphyxia	1	0	0	1	1	0	0	Antibiotics Glucose Oxygen	0	0	0	1	0	0	1	1	0	0	0	141212	1795	Recovered	Survived				8
	2021-04-11T21:08:44.394+03:00	1	131212	3000	34.1	62	133	40	131212	Spontaneous		Same facility	3	3000	Negative	Negative	Negative	Negative	Alive	RDS Perinatal Asphyxia	0	0	0	1	1	0	0	Antibiotics Glucose Oxygen	0	0	0	1	0	0	1	1	0	0	0	201212	2730	Recovered	Survived				8
	2021-04-12T01:23:42.692+03:00	1	1113	3600	34.3	67	180	42	1113	Spontaneous		Same facility	3	3600	Negative	Negative	Negative	Negative	Alive	Sepsis RDS Perinatal Asphyxia	0	0	1	1	1	0	0	Resuscitation Antibiotics Glucose Oxygen	0	1	0	1	0	0	1	1	0	0	0	8113	3595	Recovered	Survived				8
	2021-04-09T18:40:29.610+03:00	0	111112	3250	35.8	56	159	37	111112	Spontaneous		Same facility	4	3250	Negative	Negative	Negative	Negative	Alive	Perinatal Asphyxia Other	0	0	0	0	1	0	1	Antibiotics Oxygen Glucose	0	0	0	1	0	0	1	1	0	0	0	171112	3190	Recovered	Survived				8
	2021-04-13T13:18:37.265+03:00	0	30113	2900	36.4	45	139	38	30113	CS		Same facility	4	2900	Negative	Negative	Negative	Negative	Alive	Perinatal Asphyxia Other	0	0	0	0	1	0	1	Antibiotics Anticonvulsants	0	0	0	1	1	0	0	0	0	0	0	7213	2500	Recovered	Survived				8
	2021-04-13T12:30:48.698+03:00	0	25113	3300	37	48	141	39	23113	Spontaneous		Home delivery	4	3300	Negative	Negative	Negative	Negative	Alive	Other	0	0	0	0	0	0	1	Phototherapy Antibiotics Glucose Oxygen Blood transfusion	0	0	0	1	0	1	1	1	1	0	0	25213	2610	Recovered	Survived				8
	2021-04-14T17:09:38.724+03:00	0	30313	2210	36.7	58	101	38	38313	CS		Same facility	4	2210	Negative	Negative	Negative	Negative	Alive	RDS Perinatal Asphyxia Other	0	0	0	1	1	0	1	Antibiotics Anticonvulsants Glucose Oxygen	0	0	0	1	1	0	1	1	0	0	0	7413	2170	Recovered	Survived				8
	2021-04-11T20:22:12.391+03:00	1	131212	3635	36.5	61	138	38	131212	CS		Same facility	4	3635	Negative	Negative	Negative	Negative	Alive	Sepsis Perinatal Asphyxia Other	0	0	1	0	1	0	1	Antibiotics Glucose Oxygen	0	0	0	1	0	0	1	1	0	0	0	201212	3715	Recovered	Survived				8
	2021-04-14T17:00:01.701+03:00	1	27313	4120	36.2	32	165	39	27313	CS		Same facility	4	4120	Negative	Negative	Negative	Negative	Alive	RDS Other	0	0	0	1	0	0	1	Antibiotics Glucose Oxygen	0	0	0	1	0	0	1	1	0	0	0	5413	3905	Recovered	Survived				8
	2021-04-14T10:23:11.842+03:00	0	160213	3255	36.7	52	126	38	160213	Spontaneous		Same facility	5	3255	Negative	Negative	Negative	Negative	Alive	Sepsis RDS	0	0	1	1	0	0	0	Antibiotics	0	0	0	1	0	0	0	0	0	0	0	240213	3190	Recovered	Survived				8
	2021-04-13T12:13:13.503+03:00	0	25113	2980	36.3	56	160	38	25113	Spontaneous		Referred from Other	5	2980	Negative	Negative	Negative	Negative	Alive	Sepsis Other	0	0	1	0	0	0	1	Antibiotics Anticonvulsants Glucose Oxygen	0	0	0	1	1	0	1	1	0	0	0	3213	3250	Recovered	Survived				8
	2021-04-14T12:27:35.207+03:00	0	30213	3140	36.3	80	151	39	30213	Spontaneous		Referred from Other	5	3140	Negative	Negative	Negative	Negative	Alive	Sepsis Perinatal Asphyxia	0	0	1	0	1	0	0	Antibiotics Anticonvulsants Glucose Oxygen	0	0	0	1	1	0	1	1	0	0	0	7313	3605	Recovered	Survived				8
	2021-04-13T16:44:11.544+03:00	1	110213	1900	35	41	131	34	110213	Spontaneous		Same facility	5	1900	Negative	Negative	Negative	Negative	Alive	Prematurity Perinatal Asphyxia	1	0	0	0	1	0	0	Antibiotics Anticonvulsants Glucose Oxygen Incubator	0	0	0	1	1	0	1	1	0	1	0	190213	1820	Recovered	Survived				8
	2021-04-09T16:34:57.614+03:00	1	61112	3150	37.1	50	106	38	61112	Spontaneous		Same facility	5	3150	Negative	Negative	Negative	Negative	Alive	RDS Sepsis	0	0	1	1	0	0	0	Oxygen Glucose Antibiotics	0	0	0	1	0	0	1	1	0	0	0	91112	3300	Recovered	Survived				8
	2021-04-14T14:36:44.102+03:00	1	13313	1190	35.2	58	134	33	16313	Spontaneous		Same facility	5	1190	Negative	Negative	Negative	Negative	Alive	Prematurity LBW RDS	1	1	0	1	0	0	0	KMC Antibiotics Glucose Oxygen	0	0	1	1	0	0	1	1	0	0	0	23312	1385	Recovered	Survived				8
	2021-04-15T22:35:53.798+03:00	0	240613	3200	35.8	13	163	38	240613	CS		Same facility	6	3200	Negative	Negative	Negative	Negative	Alive	Perinatal Asphyxia Other	0	0	0	0	1	0	1	Antibiotics Resuscitation Anticonvulsants Oxygen Glucose	0	1	0	1	1	0	1	1	0	0	0	20713	3125	Recovered	Survived				8
	2021-04-15T22:22:54.862+03:00	0	220613	3150	36.1	54	146	39	220613	CS		Same facility	6	3150	Negative	Negative	Negative	Negative	Alive	Other RDS	0	0	0	1	0	0	1	Antibiotics	0	0	0	1	0	0	0	0	0	0	0	300613	3070	Recovered	Survived				8
	2021-04-12T19:43:37.046+03:00	0	170113	2935	35.9	71	130	39	170113	CS		Same facility	6	2935	Negative	Negative	Negative	Negative	Alive	Perinatal Asphyxia Cong.Malformation Other	0	0	0	0	1	1	1	Antibiotics Oxygen Glucose	0	0	0	1	0	0	1	1	0	0	0	250113	2405	Recovered	Survived				8
	2021-04-12T01:04:39.435+03:00	0	281212	1620	35.2	58	144	36	281212	Spontaneous		Referred from Other	6	1620	Negative	Negative	Negative	Negative	Alive	Prematurity LBW Other	1	1	0	0	0	0	1	Continuous airway pressure Antibiotics Oxygen Glucose Incubator	1	0	0	1	0	0	1	1	0	1	0	51312	1480	Recovered	Survived				8
	2021-04-13T13:12:58.194+03:00	0	27113	1530	36.9	21	141	33	19113	Spontaneous		Referred from Other	6	1530	Negative	Negative	Negative	Negative	Alive	Sepsis RDS Other	0	0	1	1	0	0	1	Antibiotics Phototherapy Oxygen	0	0	0	1	0	1	0	1	0	0	0	3213	1540	Recovered	Survived				8
	2021-04-14T16:58:41.470+03:00	0	27313	3035	36.5	58	124	39	27313	Spontaneous		Same facility	6	3035	Negative	Negative	Negative	Negative	Alive	Sepsis RDS	0	0	1	1	0	0	0	Antibiotics	0	0	0	1	0	0	0	0	0	0	0	4313	3070	Recovered	Survived				8
	2021-04-14T17:05:26.199+03:00	0	28313	3250	36.1	42	119	42	28313	Spontaneous		Same facility	6	3250	Negative	Negative	Negative	Negative	Alive	Sepsis RDS	0	0	1	1	0	0	0	Antibiotics Glucose Oxygen	0	0	0	1	0	0	1	1	0	0	0	6413	3400	Recovered	Survived				8
	2021-04-14T22:55:30.520+03:00	0	2513	3225	36.6	80	140	37	2513	CS		Same facility	6	3225	Negative	Negative	Negative	Negative	Alive	Sepsis RDS	0	0	1	1	0	0	0	Antibiotics Glucose Oxygen	0	0	0	1	0	0	1	1	0	0	0	10513	3200	Recovered	Survived				8
	2021-04-14T23:07:36.927+03:00	0	5513	3240	37.1	44	139	39	5513	Spontaneous		Same facility	6	3240	Negative	Negative	Negative	Negative	Alive	Sepsis RDS	0	0	1	1	0	0	0	Antibiotics	0	0	0	1	0	0	0	0	0	0	0	12513	3140	Recovered	Survived				8
	2021-04-14T11:49:42.009+03:00	1	270213	3180	35.5	60	153	39	270213	CS		Same facility	6	3180	Negative	Negative	Negative	Negative	Alive	RDS Perinatal Asphyxia Other	0	0	0	1	1	0	1	Antibiotics Anticonvulsants Oxygen Glucose	0	0	0	1	1	0	1	1	0	0	0	50313	3245	Recovered	Survived				8
	2021-04-12T20:42:35.791+03:00	1	220113	3730	36.1	50	163	39	220113	Spontaneous		Same facility	6	3730	Negative	Negative	Negative	Negative	Alive	RDS Sepsis	0	0	1	1	0	0	0	Antibiotics Oxygen Glucose	0	0	0	1	0	0	1	1	0	0	0	280113	3675	Recovered	Survived				8
	2021-04-09T17:37:39.564+03:00	1	61112	3110	36.7	57	125	39	61112	Spontaneous		Same facility	6	3110	Negative	Negative	Negative	Negative	Alive	RDS Sepsis	0	0	1	1	0	0	0	Antibiotics Phototherapy Glucose	0	0	0	1	0	1	1	0	0	0	0	131112	3085	Recovered	Survived				8
	2021-04-09T19:51:51.920+03:00	1	161112	1440	35.5	53	160	36	161112	CS		Same facility	6	1440	Negative	Negative	Negative	Negative	Alive	Prematurity RDS	1	0	0	1	0	0	0	Resuscitation KMC Incubator	0	1	1	0	0	0	0	0	0	1	0	221112	1350	Recovered	Survived				8
	2021-04-12T07:30:18.055+03:00	1	3113	2755	36.9	46	138	39	1113	Spontaneous		Home delivery	6	2755	Negative	Negative	Negative	Negative	Alive	Sepsis Cong.Malformation Other	0	0	1	0	0	1	1	Antibiotics Resuscitation Glucose Oxygen	0	1	0	1	0	0	1	1	0	0	0	11113	2720	Recovered	Survived				8
	2021-04-15T22:33:19.608+03:00	0	230613	3160	37	49	160	39	230613	Spontaneous		Same facility	7	3160	Negative	Negative	Negative	Negative	Alive	Other Cong.Malformation	0	0	0	0	0	1	1	Antibiotics Oxygen Glucose	0	0	0	1	0	0	1	1	0	0	0	10713	3045	Recovered	Survived				8
	2021-04-09T19:49:26.039+03:00	1	161112	1710	35.5	63	169	36	161112	CS		Same facility	7	1710	Negative	Negative	Negative	Negative	Alive	Prematurity RDS	1	0	0	1	0	0	0	KMC Antibiotics	0	0	1	1	0	0	0	0	0	0	0	221112	1710	Recovered	Survived				8
	2021-04-09T23:05:09.582+03:00	1	281112	2900	37	44	146	39	281112	CS		Same facility	7	2900	Negative	Negative	Negative	Negative	Alive	RDS Sepsis	0	0	1	1	0	0	0	Anticonvulsants Oxygen Glucose	0	0	0	0	1	0	1	1	0	0	0	51212	3005	Recovered	Survived				8
	2021-04-13T12:44:46.305+03:00	1	29113	2800	35.8	46	138	38	29113	Spontaneous		Same facility	7	2000	Negative	Negative	Negative	Negative	Alive	Sepsis RDS Perinatal Asphyxia	0	0	1	1	1	0	0	Antibiotics Glucose Oxygen	0	0	0	1	0	0	1	1	0	0	0	6213	2760	Recovered	Survived				8
	2021-04-11T15:56:22.843+03:00	0	101212	0	33.5	61	137	0	231112	Spontaneous		Same facility	0	0	Negative	Negative	Negative	Negative	Alive	Sepsis	0	0	1	0	0	0	0	Antibiotics Oxygen Glucose	0	0	0	1	0	0	1	1	0	0	0	201212	2228	Recovered	Survived				9
	2021-04-15T07:06:27.766+03:00	0	10513	2535	36.4	44	140	0	29413	Spontaneous		Referred from Other	0	0	Negative	Negative	Negative	Negative	Alive	Sepsis	0	0	1	0	0	0	0	Antibiotics	0	0	0	1	0	0	0	0	0	0	0	19513	2490	Recovered	Survived				9
	2021-04-15T22:09:49.568+03:00	1	210613	2800	36.4	60	107	0	170613	Spontaneous		Referred from Other	0	0	Negative	Negative	Negative	Negative	Alive	Perinatal Asphyxia Other	0	0	0	0	1	0	1	Resuscitation Antibiotics Anticonvulsants Oxygen Glucose	0	1	0	1	1	0	1	1	0	0	0	300613	2780	Recovered	Survived				9
	2021-04-12T20:30:10.845+03:00	1	210113	3325	36.7	52	123	39	120113	Spontaneous		Referred from Other	0	0	Negative	Negative	Negative	Negative	Alive	Sepsis	0	0	1	0	0	0	0	Antibiotics	0	0	0	1	0	0	0	0	0	0	0	290113	3330	Recovered	Survived				9
	2021-04-14T12:23:43.493+03:00	1	30213	3380	36.1	48	140	0	2213	Spontaneous		Referred from Other	0	0	Negative	Negative	Negative	Negative	Alive	Perinatal Asphyxia Cong.Malformation Other	0	0	0	0	1	1	1	Antibiotics Glucose Oxygen	0	0	0	1	0	0	1	1	0	0	0	7313	3350	Recovered	Survived				9
	2021-04-14T21:59:41.079+03:00	1	14413	2734	36	40	163	0	2413	Spontaneous		Referred from Other	0	0	Positive	Negative	Negative	Negative	Alive	Sepsis	0	0	1	0	0	0	0	Antibiotics	0	0	0	1	0	0	0	0	0	0	0	23413	2930	Recovered	Survived				9
	2021-04-11T23:32:54.893+03:00	1	181212	3230	36.6	58	321	38	181212	Spontaneous		Referred from Other	2	3060	Negative	Negative	Negative	Negative	Alive	RDS Perinatal Asphyxia	0	0	0	1	1	0	0	Anticonvulsants Antibiotics Glucose Oxygen	0	0	0	1	1	0	1	1	0	0	0	261212	3065	Recovered	Survived				9
	2021-04-14T10:36:26.051+03:00	1	170213	2460	36	68	139	39	170213	Spontaneous		Referred from Other	3	2460	Negative	Negative	Negative	Negative	Alive	Perinatal Asphyxia Other	0	0	0	0	1	0	1	Resuscitation Antibiotics Anticonvulsants Oxygen Glucose	0	1	0	1	1	0	1	1	0	0	0	260213	2740	Recovered	Survived				9
	2021-04-13T13:27:36.390+03:00	0	1213	4165	36.2	72	115	40	1213	CS		Same facility	4	4165	Negative	Negative	Negative	Negative	Alive	Sepsis RDS	0	0	1	1	0	0	0	Antibiotics Glucose Oxygen	0	0	0	1	0	0	1	1	0	0	0	5213	4125	Recovered	Survived				9
	2021-04-14T16:58:04.388+03:00	1	300513	3030	35.2	40	124	34	300513	Spontaneous		Same facility	5	3030	Negative	Negative	Negative	Negative	Alive	LBW Other	0	1	0	0	0	0	1	KMC Antibiotics Glucose Oxygen	0	0	1	1	0	0	1	1	0	0	0	80613	3070	Recovered	Survived				9
	2021-04-14T13:45:10.771+03:00	1	2313	3020	36	68	156	38	17213	Spontaneous		Referred from Other	5	3630	Negative	Negative	Negative	Negative	Alive	Sepsis	0	0	1	0	0	0	0	Antibiotics	0	0	0	1	0	0	0	0	0	0	0	9313	3135	Recovered	Survived				9
	2021-04-12T19:36:48.152+03:00	0	140113	3200	36.3	54	142	38	140113	Spontaneous		Same facility	6	3200	Negative	Negative	Negative	Negative	Alive	RDS Sepsis	0	0	1	1	0	0	0	Antibiotics Oxygen Glucose	0	0	0	1	0	0	1	1	0	0	0	200113	3185	Recovered	Survived				9
	2021-04-14T14:02:21.772+03:00	0	9313	2745	34.5	74	126	40	9313	CS		Same facility	6	2745	Negative	Negative	Negative	Negative	Alive	Sepsis RDS Other	0	0	1	1	0	0	1	Resuscitation Anticonvulsants Glucose Oxygen	0	1	0	0	1	0	1	1	0	0	0	18313	2860	Recovered	Survived				9
	2021-04-15T22:17:48.815+03:00	1	220613	1700	36	38	113	36	220613	Spontaneous		Same facility	6	1700	Negative	Negative	Negative	Negative	Alive	Sepsis	0	0	1	0	0	0	0	KMC Antibiotics Oxygen Glucose	0	0	1	1	0	0	1	1	0	0	0	10713	1675	Recovered	Survived				9
	2021-04-12T20:22:47.976+03:00	1	200113	3605	36.5	48	135	40	200113	CS		Same facility	6	3605	Negative	Negative	Negative	Negative	Alive	RDS Sepsis	0	0	1	1	0	0	0	Antibiotics Glucose Oxygen	0	0	0	1	0	0	1	1	0	0	0	290113	3595	Recovered	Survived				9
	2021-04-09T18:19:43.613+03:00	1	101112	2870	36.2	48	138	38	101112	Spontaneous		Same facility	7	2870	Negative	Negative	Negative	Negative	Alive	Sepsis Other	0	0	1	0	0	0	1	Anticonvulsants	0	0	0	0	1	0	0	0	0	0	0	191112	3100	Recovered	Survived				9
	2021-04-15T23:00:34.949+03:00	0	10713	2555	37	84	166	39	10713	CS		Same facility	8	3310	Negative	Negative	Negative	Negative	Alive	RDS Sepsis	0	0	1	1	0	0	0	Antibiotics Glucose Oxygen	0	0	0	1	0	0	1	1	0	0	0	80713	2480	Recovered	Survived				9
	2021-04-11T23:55:53.271+03:00	0	211212	2500	35.6	55	161	40	211212	CS		Same facility	8	2500	Negative	Negative	Negative	Negative	Alive	Perinatal Asphyxia RDS	0	0	0	1	1	0	0	Antibiotics Glucose Oxygen	0	0	0	1	0	0	1	1	0	0	0	291212	2250	Recovered	Survived				9
	2021-04-15T23:51:16.042+03:00	1	80713	3085	35.2	90	132	39	80713	Spontaneous		Same facility	8	3085	Negative	Negative	Negative	Negative	Alive	Sepsis RDS	0	0	1	1	0	0	0	Antibiotics Oxygen Glucose	0	0	0	1	0	0	1	1	0	0	0	160713	300	Recovered	Survived				9
	2021-04-09T16:45:19.478+03:00	1	21112	2665	38.8	65	113	39	21112	Spontaneous		Same facility	8	2665	Negative	Negative	Negative	Negative	Alive	Sepsis RDS	0	0	1	1	0	0	0	Oxygen Glucose Antibiotics	0	0	0	1	0	0	1	1	0	0	0	111112	2625	Recovered	Survived				9
	2021-04-16T00:11:40.716+03:00	0	170713	3460	36.9	52	139	39	10713	Spontaneous		Referred from Other	0	0	Negative	Negative	Negative	Negative	Alive	Sepsis	0	0	1	0	0	0	0	Antibiotics	0	0	0	1	0	0	0	0	0	0	0	270713	3400	Recovered	Survived				10
	2021-04-16T00:07:07.467+03:00	1	160713	2640	36.3	47	130	0	150713	Spontaneous		Referred from Other	0	0	Negative	Negative	Negative	Negative	Alive	Perinatal Asphyxia Other	0	0	0	0	1	0	1	Resuscitation Antibiotics Anticonvulsants Oxygen Glucose	0	1	0	1	1	0	1	1	0	0	0	260713	2695	Recovered	Survived				10
	2021-04-09T19:43:58.354+03:00	1	161112	2890	34.7	27	156	41	161112	Spontaneous		Same facility	0	2890	Negative	Negative	Negative	Negative	Alive	Sepsis	0	0	1	0	0	0	0	Antibiotics	0	0	0	1	0	0	0	0	0	0	0	261112	3070	Recovered	Survived				10
	2021-04-15T22:47:45.633+03:00	0	290613	2220	36	46	136	38	290613	CS		Same facility	2	2220	Negative	Negative	Negative	Negative	Alive	Perinatal Asphyxia Other	0	0	0	0	1	0	1	Resuscitation Antibiotics Anticonvulsants Oxygen Glucose	0	1	0	1	1	0	1	1	0	0	0	90713	2210	Recovered	Survived				10
	2021-04-12T20:25:10.579+03:00	0	200113	3600	37	49	140	39	51312	Spontaneous		Referred from Other	3	0	Negative	Negative	Negative	Negative	Alive	Sepsis Cong.Malformation Other	0	0	1	0	0	1	1	Antibiotics Oxygen Glucose	0	0	0	1	0	0	1	1	0	0	0	160113	3760	Recovered	Survived				10
	2021-04-15T07:09:43.985+03:00	0	10513	2755	36.9	53	106	38	10513	CS		Same facility	3	2753	Negative	Negative	Negative	Negative	Alive	Perinatal Asphyxia Other	0	0	0	0	1	0	1	Resuscitation Antibiotics Anticonvulsants Glucose Oxygen	0	1	0	1	1	0	1	1	0	0	0	20513	3210	Recovered	Survived				10
	2021-04-09T21:05:55.940+03:00	0	221112	1670	33.9	56	127	39	221112	CS		Same facility	4	1670	Negative	Negative	Negative	Negative	Alive	Sepsis RDS Perinatal Asphyxia	0	0	1	1	1	0	0	Resuscitation Antibiotics Oxygen Glucose	0	1	0	1	0	0	1	1	0	0	0	21212	1590	Recovered	Survived				10
	2021-04-14T14:24:17.462+03:00	0	11313	2070	34.2	30	143	36	11313	CS		Same facility	4	2070	Negative	Negative	Negative	Negative	Alive	Prematurity RDS	1	0	0	1	0	0	0	KMC Glucose Oxygen	0	0	1	0	0	0	1	1	0	0	0	21313	1780	Recovered	Survived				10
	2021-04-14T10:42:55.140+03:00	1	180213	3150	35	66	153	40	180213	Spontaneous		Same facility	4	3150	Negative	Negative	Negative	Negative	Alive	Cong.Malformation Other	0	0	0	0	0	1	1	Antibiotics Oxygen Glucose	0	0	0	1	0	0	1	1	0	0	0	280213	3085	Recovered	Survived				10
	2021-04-14T13:42:03.282+03:00	0	1313	2910	37	39	191	38	1313	Spontaneous		Same facility	5	2900	Negative	Negative	Negative	Negative	Alive	Perinatal Asphyxia Other	0	0	0	0	1	0	1	Resuscitation Antibiotics Anticonvulsants Glucose Oxygen	0	1	0	1	1	0	1	1	0	0	0	10313	2810	Recovered	Survived				10
	2021-04-11T13:46:33.222+03:00	1	51212	2940	34.1	66	123	39	51212	Spontaneous		Referred from Other	5	2940	Negative	Negative	Negative	Negative	Alive	RDS Perinatal Asphyxia Other	0	0	0	1	1	0	1	Glucose Oxygen	0	0	0	0	0	0	1	1	0	0	0	151212	2060	Recovered	Survived				10
	2021-04-11T23:21:19.920+03:00	1	171212	1659	34.9	43	122	34	171212	Spontaneous		Same facility	5	1659	Negative	Negative	Negative	Negative	Alive	Prematurity	1	0	0	0	0	0	0	KMC Glucose	0	0	1	0	0	0	1	0	0	0	0	271212	1600	Recovered	Survived				10
	2021-04-09T21:03:44.245+03:00	0	221112	2820	34.7	53	168	38	221112	Spontaneous		Same facility	6	2820	Negative	Negative	Negative	Negative	Alive	Sepsis RDS	0	0	1	1	0	0	0	Antibiotics Oxygen Glucose	0	0	0	1	0	0	1	1	0	0	0	21212	2700	Recovered	Survived				10
	2021-04-11T11:07:53.954+03:00	0	11212	3580	39	69	161	39	11212	Spontaneous		Same facility	6	0	Negative	Negative	Negative	Negative	Alive	Sepsis RDS Other	0	0	1	1	0	0	1	Antibiotics Oxygen Glucose	0	0	0	1	0	0	1	1	0	0	0	161212	3400	Recovered	Survived				10
	2021-04-12T00:42:05.744+03:00	0	231212	3660	36.5	56	116	38	21212	Spontaneous		Same facility	6	3660	Negative	Negative	Negative	Negative	Alive	Sepsis RDS	0	0	1	1	0	0	0	Antibiotics Glucose Oxygen	0	0	0	1	0	0	1	1	0	0	0	21312	3670	Recovered	Survived				10
	2021-04-15T23:48:00.804+03:00	1	70713	2580	37	56	139	39	70713	CS		Same facility	6	2580	Negative	Negative	Negative	Negative	Alive	Sepsis RDS Perinatal Asphyxia	0	0	1	1	1	0	0	Resuscitation Antibiotics Phototherapy Glucose	0	1	0	1	0	1	1	0	0	0	0	170713	2600	Recovered	Survived				10
	2021-04-12T00:45:42.862+03:00	1	231212	2900	36.5	56	116	38	21212	Spontaneous		Same facility	6	3600	Negative	Negative	Negative	Negative	Alive	Sepsis Other	0	0	1	0	0	0	1	Antibiotics Glucose	0	0	0	1	0	0	1	0	0	0	0	21312	3575	Recovered	Survived				10
	2021-04-14T20:57:17.944+03:00	1	13416	1780	36.6	68	122	0	29313	Spontaneous		Same facility	6	1780	Negative	Negative	Negative	Negative	Alive	Sepsis Other	0	0	1	0	0	0	1	Antibiotics	0	0	0	1	0	0	0	0	0	0	0	23413	1850	Recovered	Survived				10
	2021-04-15T06:59:07.211+03:00	1	8513	2525	36.9	69	134	39	8513	Spontaneous		Same facility	6	2525	Negative	Negative	Negative	Negative	Alive	Perinatal Asphyxia Other	0	0	0	0	1	0	1	Resuscitation Antibiotics Anticonvulsants Glucose Oxygen	0	1	0	1	1	0	1	1	0	0	0	15513	2330	Recovered	Survived				10
	2021-04-15T23:14:53.645+03:00	0	30713	1590	36	56	129	35	30713	Spontaneous		Same facility	8	1590	Negative	Negative	Negative	Negative	Alive	Prematurity RDS Other	1	0	0	1	0	0	1	Antibiotics Glucose Oxygen	0	0	0	1	0	0	1	1	0	0	0	130713	1505	Recovered	Survived				10
	2021-04-13T12:47:07.793+03:00	0	30113	3800	36.8	56	161	38	30113	Spontaneous		Same facility	8	3800	Negative	Negative	Negative	Negative	Alive	Other	0	0	0	0	0	0	1	Phototherapy Glucose Oxygen Antibiotics	0	0	0	1	0	1	1	1	0	0	0	16213	3985	Recovered	Survived				10
	2021-04-16T00:05:56.081+03:00	1	150713	2990	36	43	146	33	150713	Spontaneous		Same facility	8	2990	Negative	Negative	Negative	Negative	Alive	Prematurity RDS Other	1	0	0	1	0	0	1	Continuous airway pressure KMC Antibiotics Oxygen Glucose	1	0	1	1	0	0	1	1	0	0	0	250713	2915	Recovered	Survived				10
	2021-04-15T23:10:27.734+03:00	1	10713	3100	36.2	39	139	39	10713	Spontaneous		Home delivery	9	3100	Negative	Negative	Negative	Negative	Alive	Cong.Malformation Other	0	0	0	0	0	1	1	Antibiotics Oxygen Glucose	0	0	0	1	0	0	1	1	0	0	0	100713	3050	Recovered	Survived				10
	2021-04-15T20:57:23.999+03:00	0	50613	1860	35	46	174	40	50613	Spontaneous		Referred from Other	0	0	Negative	Negative	Negative	Negative	Alive	Cong.Malformation Other	0	0	0	0	0	1	1	Antibiotics Glucose Oxygen	0	0	0	1	0	0	1	1	0	0	0	190713	2278	Recovered	Survived				11
	2021-04-09T22:44:52.103+03:00	0	261112	2360	37.3	53	126	0	221112	Spontaneous		Home delivery	0	0	Negative	Negative	Negative	Negative	Alive	Sepsis RDS	0	0	1	1	0	0	0	Antibiotics Glucose Oxygen	0	0	0	1	0	0	1	1	0	0	0	51212	2450	Recovered	Survived				11
	2021-04-09T22:41:39.283+03:00	1	261112	2535	36.2	58	138	0	221112	Spontaneous		Home delivery	0	0	Negative	Negative	Negative	Negative	Alive	RDS Sepsis Other	0	0	1	1	0	0	1	Antibiotics Glucose Oxygen	0	0	0	1	0	0	1	1	0	0	0	51211	2280	Recovered	Survived				11
	2021-04-14T22:16:04.593+03:00	1	19413	3045	35.4	48	160	39	19413	Spontaneous		Same facility	0	0	Negative	Negative	Negative	Negative	Alive	Perinatal Asphyxia Other	0	0	0	0	1	0	1	Antibiotics Resuscitation Anticonvulsants Glucose Oxygen	0	1	0	1	1	0	1	1	0	0	0	26416	3090	Recovered	Survived				11
	2021-04-12T00:16:08.252+03:00	0	231212	2010	36.4	79	140	36	231212	Spontaneous		Same facility	2	2010	Negative	Negative	Negative	Negative	Alive	Sepsis RDS Perinatal Asphyxia	0	0	1	1	1	0	0	Antibiotics Anticonvulsants Glucose Oxygen	0	0	0	1	1	0	1	1	0	0	0	31312	1855	Recovered	Survived				11
	2021-04-13T17:04:00.947+03:00	1	120213	3005	34.4	38	131	38	120213	Spontaneous		Same facility	4	3005	Negative	Negative	Negative	Negative	Alive	Perinatal Asphyxia Other	0	0	0	0	1	0	1	Antibiotics Anticonvulsants Glucose Oxygen	0	0	0	1	1	0	1	1	0	0	0	230213	3335	Recovered	Survived				11
	2021-04-12T00:13:27.153+03:00	1	231212	2365	36.1	48	144	36	231212	Spontaneous		Same facility	4	2365	Negative	Negative	Negative	Negative	Alive	Sepsis RDS	0	0	1	1	0	0	0	Antibiotics Glucose Oxygen	0	0	0	1	0	0	1	1	0	0	0	31312	2330	Recovered	Survived				11
	2021-04-15T07:21:34.879+03:00	1	13513	3400	36	42	139	38	13513	Spontaneous		Referred from Other	5	0	Negative	Negative	Negative	Negative	Alive	Perinatal Asphyxia Other	0	0	0	0	1	0	1	Antibiotics Anticonvulsants Glucose Oxygen	0	0	0	1	1	0	1	1	0	0	0	24513	3415	Recovered	Survived				11
	2021-04-14T23:05:03.302+03:00	0	3513	2625	35.1	26	152	38	3513	Instrumental		Same facility	6	2625	Negative	Negative	Negative	Negative	Alive	Perinatal Asphyxia Cong.Malformation	0	0	0	0	1	1	0	Resuscitation Antibiotics Anticonvulsants Glucose Oxygen	0	1	0	1	1	0	1	1	0	0	0	14513	2630	Recovered	Survived				11
	2021-04-15T07:30:34.656+03:00	0	17513	2080	37	77	155	38	17513	Instrumental		Same facility	6	2080	Negative	Negative	Negative	Negative	Alive	Prematurity RDS Other	1	0	0	1	0	0	1	Antibiotics Glucose Oxygen	0	0	0	1	0	0	1	1	0	0	0	26513	2085	Recovered	Survived				11
	2021-04-12T00:00:44.684+03:00	1	221212	2805	37	54	156	37	71212	Spontaneous		Same facility	6	2800	Negative	Negative	Negative	Negative	Alive	RDS Sepsis	0	0	1	1	0	0	0	Antibiotics Glucose Oxygen	0	0	0	1	0	0	1	1	0	0	0	31312	2875	Recovered	Survived				11
	2021-04-12T19:58:21.132+03:00	0	190113	3960	37	49	132	39	190113	Instrumental		Same facility	7	3960	Negative	Negative	Negative	Negative	Alive	Sepsis	0	0	1	0	0	0	0	Antibiotics	0	0	0	1	0	0	0	0	0	0	0	300113	3870	Recovered	Survived				11
	2021-04-12T01:00:25.210+03:00	1	271212	1600	36.9	62	156	31	271212	CS		Same facility	7	1600	Negative	Negative	Negative	Negative	Alive	Prematurity RDS	1	0	0	1	0	0	0	Continuous airway pressure Antibiotics Glucose Oxygen Incubator	1	0	0	1	0	0	1	1	0	1	0	2113	1580	Recovered	Survived				11
	2021-04-14T22:31:54.698+03:00	1	24413	2900	36.3	52	110	39	24413	CS		Same facility	7	2990	Negative	Negative	Negative	Negative	Alive	Sepsis RDS	0	0	1	1	0	0	0	Antibiotics Glucose Oxygen	0	0	0	1	0	0	1	1	0	0	0	5513	3505	Recovered	Survived				11
	2021-04-15T23:19:40.773+03:00	0	40713	2990	37	38	161	39	40713	Spontaneous		Same facility	8	2990	Negative	Negative	Negative	Negative	Alive	RDS Perinatal Asphyxia Other	0	0	0	1	1	0	1	Resuscitation Anticonvulsants Antibiotics Oxygen Glucose	0	1	0	1	1	0	1	1	0	0	0	150713	3025	Recovered	Survived				11
	2021-04-12T19:10:38.134+03:00	0	120113	2815	35	70	142	40	120113	Spontaneous		Same facility	3	2815	Negative	Negative	Negative	Negative	Alive	RDS Sepsis	0	0	1	1	0	0	0	Antibiotics Oxygen Glucose	0	0	0	1	0	0	1	1	0	0	0	250113	4010	Recovered	Survived				12
	2021-04-14T23:03:44.738+03:00	0	4513	1480	34	13	52	39	4513	Instrumental		Referred from Other	4	1480	Negative	Negative	Negative	Negative	Alive	Prematurity Sepsis RDS Other	1	0	1	1	0	0	1	Antibiotics Anticonvulsants Glucose Oxygen	0	0	0	1	1	0	1	1	0	0	0	8413	1460	Recovered	Survived				12
	2021-04-15T07:44:10.383+03:00	0	21513	3085	36.5	60	140	39	21513	CS		Same facility	4	3085	Negative	Negative	Negative	Negative	Alive	Perinatal Asphyxia Other	0	0	0	0	1	0	1	Antibiotics Anticonvulsants Glucose Oxygen	0	0	0	1	1	0	1	1	0	0	0	3613	3265	Recovered	Survived				12
	2021-04-11T22:52:49.717+03:00	1	151212	2170	36.2	57	143	38	151212	CS		Same facility	4	2170	Negative	Negative	Negative	Negative	Alive	Sepsis RDS Other	0	0	1	1	0	0	1	Antibiotics Glucose Oxygen	0	0	0	1	0	0	1	1	0	0	0	261212	2500	Recovered	Survived				12
	2021-04-14T17:01:08.580+03:00	0	28313	2480	35.9	52	133	40	28313	CS		Same facility	5	2480	Negative	Negative	Negative	Negative	Alive	Sepsis RDS Other	0	0	1	1	0	0	1	Antibiotics Glucose Oxygen	0	0	0	1	0	0	1	1	0	0	0	10413	2550	Recovered	Survived				12
	2021-04-15T23:22:36.537+03:00	1	60713	3075	36.7	50	140	39	60713	CS		Same facility	5	3075	Negative	Negative	Negative	Negative	Alive	Perinatal Asphyxia Other	0	0	0	0	1	0	1	Resuscitation Anticonvulsants Antibiotics Oxygen Glucose	0	1	0	1	1	0	1	1	0	0	0	120713	3000	Recovered	Survived				12
	2021-04-15T07:05:23.509+03:00	0	9513	2480	36	82	141	39	9513	CS		Referred from Other	6	2480	Negative	Negative	Negative	Negative	Alive	RDS Perinatal Asphyxia Other	0	0	0	1	1	0	1	Resuscitation Antibiotics Anticonvulsants Glucose Oxygen	0	1	0	1	1	0	1	1	0	0	0	21513	2760	Recovered	Survived				12
	2021-04-16T11:46:27.029+03:00	1	270713	2680	37.1	43	138	39	270713	CS		Same facility	6	2680	Negative	Negative	Negative	Negative	Alive	Perinatal Asphyxia Other	0	0	0	0	1	0	1	Resuscitation Antibiotics Anticonvulsants Oxygen Glucose	0	1	0	1	1	0	1	1	0	0	0	80813	2600	Recovered	Survived				12
	2021-04-14T16:48:22.862+03:00	1	270513	3280	36.9	59	142	39	270513	Spontaneous		Same facility	6	3280	Negative	Negative	Negative	Negative	Alive	Cong.Malformation Other	0	0	0	0	0	1	1	Antibiotics Oxygen Glucose	0	0	0	1	0	0	1	1	0	0	0	80613	3100	Recovered	Survived				12
	2021-04-13T12:26:13.427+03:00	1	27113	3350	37.5	48	131	38	19113	Spontaneous		Referred from Other	6	3350	Negative	Negative	Negative	Negative	Alive	Other	0	0	0	0	0	0	1	Blood transfusion Oxygen Glucose Antibiotics	0	0	0	1	0	0	1	1	1	0	0	1213	3580	Recovered	Survived				12
	2021-04-09T18:30:15.564+03:00	1	81112	3700	37	60	150	39	81112	Spontaneous		Same facility	7	3700	Negative	Negative	Negative	Negative	Alive	Sepsis Other	0	0	1	0	0	0	1	Antibiotics Phototherapy Oxygen Glucose	0	0	0	1	0	1	1	1	0	0	0	201112	2625	Recovered	Survived				12
	2021-04-14T10:19:04.997+03:00	1	150213	2565	36.9	49	109	38	130213	Spontaneous		Referred from Other	0	0	Negative	Negative	Negative	Negative	Alive	Perinatal Asphyxia Other	0	0	0	0	1	0	1	KMC Antibiotics Oxygen Glucose	0	0	1	1	0	0	1	1	0	0	0	260213	2680	Recovered	Survived				13
	2021-04-14T16:26:26.068+03:00	1	21313	2965	36.9	52	132	39	3313	Spontaneous		Home delivery	0	0	Negative	Negative	Negative	Negative	Alive	Other	0	0	0	0	0	0	1	Antibiotics Phototherapy Glucose	0	0	0	1	0	1	1	0	0	0	0	5413	3975	Recovered	Survived				13
	2021-04-12T01:10:24.633+03:00	0	291212	2485	36.9	30	170	38	291212	Spontaneous		Same facility	3	2485	Negative	Negative	Negative	Negative	Alive	RDS Perinatal Asphyxia Other	0	0	0	1	1	0	1	Antibiotics Glucose Oxygen Anticonvulsants	0	0	0	1	1	0	1	1	0	0	0	6113	2750	Recovered	Survived				13
	2021-04-12T01:21:58.465+03:00	1	301212	1700	35.6	50	160	36	301212	Spontaneous		Same facility	4	1700	Negative	Negative	Negative	Negative	Alive	Prematurity Sepsis RDS	1	0	1	1	0	0	0	Continuous airway pressure Antibiotics Glucose	1	0	0	1	0	0	1	0	0	0	0	51312	1685	Recovered	Survived				13
	2021-04-11T23:14:51.133+03:00	1	171212	2800	36.6	65	137	38	171212	Spontaneous		Referred from Other	5	2800	Negative	Negative	Negative	Negative	Alive	RDS Sepsis	0	0	1	1	0	0	0	Antibiotics Glucose Oxygen	0	0	0	1	0	0	1	1	0	0	0	291212	2695	Recovered	Survived				13
	2021-04-14T14:49:57.122+03:00	1	15313	1305	35.1	55	132	33	15313	Spontaneous		Same facility	5	1305	Negative	Negative	Negative	Negative	Alive	RDS Other	0	0	0	1	0	0	1	Continuous airway pressure KMC Antibiotics Glucose Oxygen	1	0	1	1	0	0	1	1	0	0	0	23313	1125	Recovered	Survived				13
	2021-04-12T01:37:49.356+03:00	0	1113	3200	36	58	180	36	1113	CS		Same facility	6	3200	Negative	Negative	Negative	Negative	Alive	Sepsis RDS Other	0	0	1	1	0	0	1	Antibiotics Glucose Oxygen	0	0	0	1	0	0	1	1	0	0	0	8113	3340	Recovered	Survived				13
	2021-04-13T13:34:40.840+03:00	1	3213	3050	36.5	38	160	38	3213	Spontaneous		Referred from Other	0	0	Negative	Negative	Negative	Negative	Alive	Cong.Malformation Other	0	0	0	0	0	1	1	Antibiotics Glucose Oxygen	0	0	0	1	0	0	1	1	0	0	0	17213	3240	Recovered	Survived				14
	2021-04-14T16:37:54.056+03:00	1	260513	2485	36	39	160	39	200513	Spontaneous		Referred from Other	0	0	Negative	Negative	Negative	Negative	Alive	Cong.Malformation	0	0	0	0	0	1	0	Antibiotics Oxygen Glucose	0	0	0	1	0	0	1	1	0	0	0	110613	2600	Recovered	Survived				14
	2021-04-14T16:49:39.402+03:00	1	23313	2425	34	45	136	40	23313	Spontaneous		Same facility	1	2475	Negative	Negative	Negative	Negative	Alive	Perinatal Asphyxia Other	0	0	0	0	1	0	1	Resuscitation Antibiotics Anticonvulsants Glucose Oxygen	0	1	0	1	1	0	1	1	0	0	0	7413	2205	Recovered	Survived				14
	2021-04-15T21:26:01.561+03:00	0	120613	3770	37	46	133	40	120613	CS		Same facility	2	3770	Negative	Negative	Negative	Negative	Alive	Perinatal Asphyxia Other	0	0	0	0	1	0	1	Resuscitation Anticonvulsants Antibiotics Glucose Oxygen	0	1	0	1	1	0	1	1	0	0	0	220613	3780	Recovered	Survived				14
	2021-04-09T19:53:58.997+03:00	1	171112	3220	35.9	56	113	38	171112	Spontaneous		Same facility	4	3220	Negative	Negative	Negative	Negative	Alive	Sepsis Perinatal Asphyxia	0	0	1	0	1	0	0	Resuscitation Antibiotics Anticonvulsants	0	1	0	1	1	0	0	0	0	0	0	11211	3150	Recovered	Survived				14
	2021-04-11T23:06:30.226+03:00	1	161212	3200	34.9	80	142	39	161212	Spontaneous		Same facility	4	3200	Negative	Negative	Negative	Negative	Alive	RDS Perinatal Asphyxia Other	0	0	0	1	1	0	1	Antibiotics Glucose Oxygen	0	0	0	1	0	0	1	1	0	0	0	291212	3370	Recovered	Survived				14
	2021-04-15T22:42:57.064+03:00	0	260613	3950	36.9	58	160	39	260613	CS		Same facility	7	3958	Negative	Negative	Negative	Negative	Alive	Sepsis RDS Perinatal Asphyxia Other	0	0	1	1	1	0	1	Resuscitation Antibiotics Oxygen Glucose	0	1	0	1	0	0	1	1	0	0	0	90713	3325	Recovered	Survived				14
	2021-04-11T14:45:29.357+03:00	0	71212	4460	35.9	99	148	0	71215	CS		Same facility	7	4460	Negative	Negative	Negative	Negative	Alive	Sepsis RDS	0	0	1	1	0	0	0	Antibiotics Oxygen Glucose	0	0	0	1	0	0	1	1	0	0	0	201212	4475	Recovered	Survived				14
	2021-04-14T23:02:39.379+03:00	1	3513	3430	36.6	55	137	0	28413	Spontaneous		Referred from Other	0	0	Negative	Negative	Negative	Negative	Alive	Sepsis Other	0	0	1	0	0	0	1	Antibiotics	0	0	0	1	0	0	0	0	0	0	0	10513	3390	Recovered	Survived				15
	2021-04-15T07:07:30.166+03:00	0	10513	1515	35.6	12	149	38	10513	Spontaneous		Same facility	4	1515	Negative	Positive	Negative	Negative	Alive	Perinatal Asphyxia Other	0	0	0	0	1	0	1	Resuscitation Antibiotics Anticonvulsants Glucose Oxygen	0	1	0	1	1	0	1	1	0	0	0	25513	1600	Recovered	Survived				15
	2021-04-13T15:26:20.021+03:00	0	70213	3200	35	65	150	38	70213	Spontaneous		Same facility	5	3200	Negative	Negative	Negative	Negative	Alive	RDS Sepsis Other	0	0	1	1	0	0	1	Antibiotics Oxygen Glucose	0	0	0	1	0	0	1	1	0	0	0	280213	3430	Recovered	Survived				15
	2021-04-14T20:54:32.881+03:00	0	13413	3240	36.4	44	178	34	13413	CS		Same facility	5	3240	Negative	Negative	Negative	Negative	Alive	Prematurity Other	1	0	0	0	0	0	1	KMC Antibiotics Glucose Oxygen	0	0	1	1	0	0	1	1	0	0	0	28413	3600	Recovered	Survived				15
	2021-04-12T19:53:54.586+03:00	1	180113	1935	33.6	61	117	34	180112	Spontaneous		Same facility	5	1935	Negative	Negative	Negative	Negative	Alive	RDS Sepsis	0	0	1	1	0	0	0	Antibiotics Glucose Oxygen	0	0	0	1	0	0	1	1	0	0	0	30213	1775	Recovered	Survived				15
	2021-04-15T07:26:25.825+03:00	0	15513	3600	36.1	39	141	38	15513	Spontaneous		Same facility	6	3600	Negative	Negative	Negative	Negative	Alive	Prematurity Sepsis Other	1	0	1	0	0	0	1	Continuous airway pressure Resuscitation KMC Antibiotics Glucose	1	1	1	1	0	0	1	1	0	0	0	29513	3800	Recovered	Survived				15
	2021-04-15T07:25:02.196+03:00	1	15513	1775	34.5	54	130	35	15513	CS		Same facility	6	1775	Negative	Negative	Negative	Negative	Alive	Prematurity Cong.Malformation Other	1	0	0	0	0	1	1	Antibiotics	0	0	0	1	0	0	0	0	0	0	0	17513	1790	Recovered	Survived				15
	2021-04-15T21:10:40.749+03:00	0	60613	1985	36.3	44	190	0	10613	Spontaneous		Referred from Other	0	0	Negative	Negative	Negative	Negative	Alive	Sepsis	0	0	1	0	0	0	0	Antibiotics	0	0	0	1	0	0	0	0	0	0	0	220613	1815	Recovered	Survived				16
	2021-04-14T16:44:21.218+03:00	0	23313	3220	35.4	62	146	40	23313	Spontaneous		Same facility	3	3200	Negative	Negative	Negative	Negative	Alive	Perinatal Asphyxia Other	0	0	0	0	1	0	1	Resuscitation Antibiotics Anticonvulsants Glucose Oxygen	0	1	0	1	1	0	1	1	0	0	0	9413	3495	Recovered	Survived				16
	2021-04-14T11:37:06.984+03:00	1	240213	1875	34.6	96	140	39	240213	Spontaneous		Referred from Other	5	1875	Negative	Negative	Negative	Negative	Alive	Sepsis RDS	0	0	1	1	0	0	0	Antibiotics Oxygen Glucose	0	0	0	1	0	0	1	1	0	0	0	100313	1875	Recovered	Survived				16
	2021-04-16T00:13:59.514+03:00	1	220713	3010	37.2	50	152	39	220713	CS		Same facility	7	3010	Negative	Negative	Negative	Negative	Alive	RDS Sepsis	0	0	1	1	0	0	0	Antibiotics Oxygen Glucose	0	0	0	1	0	0	1	1	0	0	0	60813	3060	Recovered	Survived				16
	2021-04-11T23:26:53.170+03:00	1	181212	3525	37	46	146	37	151212	Spontaneous		Referred from Other	0	0	Negative	Negative	Negative	Negative	Alive	Cong.Malformation	0	0	0	0	0	1	0	Antibiotics Glucose	0	0	0	1	0	0	1	0	0	0	0	271212	3600	Recovered	Survived				18
	2021-04-15T22:31:44.397+03:00	0	220613	1400	35	56	139	34	220613	Spontaneous		Same facility	6	1400	Negative	Negative	Negative	Negative	Alive	Cong.Malformation Other	0	0	0	0	0	1	1	Antibiotics Glucose Oxygen	0	0	0	1	0	0	1	1	0	0	0	100713	1325	Recovered	Survived				18
	2021-04-14T10:50:28.903+03:00	0	190213	25103	34.6	52	130	38	190213	CS		Same facility	3	2510	Negative	Negative	Negative	Negative	Alive	Cong.Malformation Other	0	0	0	0	0	1	1	Resuscitation Antibiotics Anticonvulsants	0	1	0	1	1	0	0	0	0	0	0	80313	2638	Recovered	Survived				19
	2021-04-13T15:15:22.446+03:00	1	40213	3340	35.8	61	163	38	40213	CS		Referred from Other	5	3340	Negative	Negative	Negative	Negative	Alive	RDS Sepsis	0	0	1	1	0	0	0	Antibiotics Oxygen Glucose	0	0	0	1	0	0	1	1	0	0	0	230213	2990	Recovered	Survived				19
	2021-04-13T16:25:40.530+03:00	0	90213	4415	37.1	36	153	42	90213	CS		Same facility	6	4415	Negative	Negative	Negative	Negative	Alive	Cong.Malformation Other	0	0	0	0	0	1	1	Antibiotics	0	0	0	1	0	0	0	0	0	0	0	300213	2695	Recovered	Survived				22
	2021-04-14T14:57:31.945+03:00	1	18313	3240	36.6	61	130	38	18313	Spontaneous		Same facility	7	3240	Negative	Negative	Negative	Negative	Alive	Sepsis	0	0	1	0	0	0	0	KMC	0	0	1	0	0	0	0	0	0	0	0	10413	3420	Recovered	Survived				22
	2021-04-09T17:21:03.947+03:00	1	51112	1990	35.6	46	172	33	51112	Spontaneous		Same facility	6	1990	Negative	Negative	Negative	Positive	Alive	RDS Sepsis	0	0	1	1	0	0	0	Antibiotics Anticonvulsants Glucose Oxygen	0	0	0	1	1	0	1	1	0	0	0	11212	1685	Recovered	Survived				24
	2021-04-12T07:28:21.223+03:00	0	3113	2475	3475	50	112	38	3113	Spontaneous		Same facility	4	2475	Negative	Negative	Negative	Negative	Alive	RDS Perinatal Asphyxia	0	0	0	1	1	0	0	KMC Antibiotics Anticonvulsants Glucose Oxygen	0	0	1	1	1	0	1	1	0	0	0	28113	2270	Recovered	Survived				25
	2021-04-14T16:45:54.318+03:00	0	23313	2330	34	0	150	39	23313	Spontaneous		Same facility	4	2330	Negative	Negative	Negative	Negative	Alive	Perinatal Asphyxia Other	0	0	0	0	1	0	1	Resuscitation Antibiotics Anticonvulsants Glucose Oxygen	0	1	0	1	1	0	1	1	0	0	0	19413	2070	Recovered	Survived				27
	2021-04-13T15:28:11.341+03:00	0	70213	2800	37	80	141	38	70213	Spontaneous		Referred from Other	0	0	Negative	Negative	Negative	Negative	Alive	Sepsis Other	0	0	1	0	0	0	1	Antibiotics Oxygen	0	0	0	1	0	0	0	1	0	0	0	300213	3150	Recovered	Survived				28
	2021-04-15T23:07:24.559+03:00	1	10713	2915	37.1	59	169	39	10713	Spontaneous		Same facility	8	2915	Negative	Negative	Negative	Negative	Alive	RDS Cong.Malformation Other	0	0	0	1	0	1	1	Antibiotics Oxygen Glucose	0	0	0	1	0	0	1	1	0	0	0	290713	2790	Recovered	Survived				29
	2021-04-12T00:49:26.327+03:00	0	251212	3600	36.4	50	120	38	251212	CS		Same facility	5	3600	Negative	Negative	Negative	Negative	Alive	Sepsis RDS Other	0	0	1	1	0	0	1	Antibiotics Anticonvulsants Glucose Oxygen	0	0	0	1	1	0	1	1	0	0	0	200113	3320	Recovered	Survived				30
	2021-04-14T22:34:40.607+03:00	1	26413	4775	36.3	42	126	0	26413	Spontaneous		Referred from Other	7	0	Negative	Negative	Negative	Negative	Alive	Cong.Malformation Other	0	0	0	0	0	1	1	Other	0	0	0	0	0	0	0	0	0	0	1	27413	4765	Transferred	Survived				2
	2021-04-14T15:03:40.650+03:00	1	20313	2695	36.6	48	132	39	18313	Spontaneous		Referred from Other	0	0	Negative	Negative	Negative	Negative	Alive	Cong.Malformation Other	0	0	0	0	0	1	1	Antibiotics Glucose Oxygen	0	0	0	1	0	0	1	1	0	0	0	22313	21402670	Transferred	Survived				3
	2021-04-15T23:13:37.163+03:00	1	20713	2645	36.5	50	133	38	20713	Spontaneous		Same facility	6	2645	Negative	Positive	Negative	Negative	Alive	RDS Cong.Malformation Other	0	0	0	1	0	1	1	Antibiotics Oxygen Glucose Other	0	0	0	1	0	0	1	1	0	0	1	50713	2615	Transferred	Survived				3
	2021-04-13T16:51:05.245+03:00	1	110213	3440	36	70	105	39	110213	Spontaneous		Same facility	7	3440	Negative	Negative	Negative	Negative	Alive	Cong.Malformation Other	0	0	0	0	0	1	1	Anticonvulsants	0	0	0	0	1	0	0	0	0	0	0	140213	3400	Transferred	Survived				3
	2021-04-15T20:53:35.940+03:00	0	40613	2735	36.7	52	170	0	10613	Spontaneous		Referred from Other	0	0	Negative	Negative	Negative	Negative	Alive	Cong.Malformation Other	0	0	0	0	0	1	1	Antibiotics Oxygen Glucose	0	0	0	1	0	0	1	1	0	0	0	80613	2780	Transferred	Survived				4
	2021-04-09T19:46:06.858+03:00	0	161112	1590	35.5	54	148	32	161112	CS		Same facility	4	1590	Negative	Negative	Negative	Negative	Alive	Prematurity RDS	1	0	0	1	0	0	0	KMC Antibiotics Incubator	0	0	1	1	0	0	0	0	0	1	0	201112	1590	Transferred	Survived				4
	2021-04-14T16:34:31.094+03:00	0	20613	2940	36.2	44	139	0	190513	Spontaneous		Referred from Other	0	0	Negative	Negative	Negative	Negative	Alive	Cong.Malformation Other	0	0	0	0	0	1	1	Antibiotics Oxygen	0	0	0	1	0	0	0	1	0	0	0	40613	2920	Transferred	Survived				8
	2021-04-14T22:01:58.445+03:00	1	15413	3710	35.7	87	158	0	3413	Spontaneous		Referred from Other	0	0	Negative	Negative	Negative	Negative	Alive	Cong.Malformation Other	0	0	0	0	0	1	1	Antibiotics	0	0	0	1	0	0	0	0	0	0	0	24413	3455	Transferred	Survived				9
	2021-04-09T18:42:57.563+03:00	0	111112	4230	37	59	134	0	261012	Spontaneous		Same facility	0	0	Negative	Negative	Negative	Negative	Alive	Sepsis	0	0	1	0	0	0	0	Antibiotics	0	0	0	1	0	0	0	0	0	0	0	211112	3830	Transferred	Survived				10
[truncated: 19 more columns]
